# Supplementary material for: A global-scale framework for quantifying the gut microbiomeʼs mediating role in environmental and personal determinants of health
Source: Eco Environ Health. 2026 Mar 24;5(2):100236. doi: 10.1016/j.eehl.2026.100236 (PMC13087684; doi:10.1016/j.eehl.2026.100236)
Supplement: Multimedia component 2 [file mmc2.xlsx]

## Sheet: Table S1. Environ person charac
Table S1.Environmental/individual characteristics of populations in 11 groups
		Median(Q1-Q3)	Frequency(NO)	Frequency(YES)	Unit	Database	Date	Direct Data Linkr	File Name	Spatial Resolution	Temporal Resolution	Data Processing & Integration Pipeline
Variable names	Category											For AGP data Categorical responses were converted to a numerical scale representing average daily frequency. The midpoint of each frequency range was used for calculation
Gender: male	Personal characteristics		0.5123	0.4593	/	American Gut Project Questionnaire (2013-2017 release)	2013-2017	http:// ftp.microbio.me/ AmericanGut/latest/	04-meta/ag-pgp-hmp-gg-cleaned.txt	Per participant	Single time-point (self-reported)	(0=Female; 1=Male)
Age	Personal characteristics	47（34，60）			year	American Gut Project Questionnaire (2013-2017 release)	2013-2017	http:// ftp.microbio.me/ AmericanGut/latest/	04-meta/ag-pgp-hmp-gg-cleaned.txt	Per participant	Single time-point (self-reported)
Race: minorities	Personal characteristics	1（1，1）			/	American Gut Project Questionnaire (2013-2017 release)	2013-2017	http:// ftp.microbio.me/ AmericanGut/latest/	04-meta/ag-pgp-hmp-gg-cleaned.txt	Per participant	Single time-point (self-reported)	(0=female; 1=male)
Resident in US	Personal characteristics		0.2648	0.7355	/	American Gut Project Questionnaire (2013-2017 release)	2013-2017	http:// ftp.microbio.me/ AmericanGut/latest/	04-meta/ag-pgp-hmp-gg-cleaned.txt	Per participant	Single time-point (self-reported)	(0=No; 1=Yes)
Born via c-section	Personal characteristics		0.6443	0.0807	/	American Gut Project Questionnaire (2013-2017 release)	2013-2017	http:// ftp.microbio.me/ AmericanGut/latest/	04-meta/ag-pgp-hmp-gg-cleaned.txt	Per participant	Single time-point (self-reported)	(0=No; 1=Yes)
Education level (0=Did No complete high school; 1=High School or GED equilivant; 2=Some college or technical school; 3=Associate's degree or Bachelor's degree; 4=Graduate or Professional degree)	Personal characteristics	4（3，4）			/	American Gut Project Questionnaire (2013-2017 release)	2013-2017	http:// ftp.microbio.me/ AmericanGut/latest/	04-meta/ag-pgp-hmp-gg-cleaned.txt	Per participant	Single time-point (self-reported)	(0=Did No complete high school; 1=High School or GED equilivant; 2=Some college or technical school; 3=Associate's degree or Bachelor's degree; 4=Graduate or Professional degree)
Percentage of having non-related roommates	Personal characteristics	0（0，0）			people	American Gut Project Questionnaire (2013-2017 release)	2013-2017	http:// ftp.microbio.me/ AmericanGut/latest/	04-meta/ag-pgp-hmp-gg-cleaned.txt	Per participant	Single time-point (self-reported)
Tonsils removed	Personal characteristics		0.7431	0.2317	/	American Gut Project Questionnaire (2013-2017 release)	2013-2017	http:// ftp.microbio.me/ AmericanGut/latest/	04-meta/ag-pgp-hmp-gg-cleaned.txt	Per participant	Single time-point (self-reported)	(0=No; 1=Yes)
Having dog	Lifestyle		0.6804	0.3032	/	American Gut Project Questionnaire (2013-2017 release)	2013-2017	http:// ftp.microbio.me/ AmericanGut/latest/	04-meta/ag-pgp-hmp-gg-cleaned.txt	Per participant	Single time-point (self-reported)	(0=No pets; 1=Keep dogs)
Having cat	Lifestyle		0.7209	0.259	/	American Gut Project Questionnaire (2013-2017 release)	2013-2017	http:// ftp.microbio.me/ AmericanGut/latest/	04-meta/ag-pgp-hmp-gg-cleaned.txt	Per participant	Single time-point (self-reported)	(0=No pets; 1=Keep cats）
Recent move(0=I have lived in my current state of residence for more than a year; 1=Within the past year; 2=Within the past 6 months; 3=Within the past 3 months; 4=Within the past month)	Lifestyle	0（0，0）			/	American Gut Project Questionnaire (2013-2017 release)	2013-2017	http:// ftp.microbio.me/ AmericanGut/latest/	04-meta/ag-pgp-hmp-gg-cleaned.txt	Per participant	Single time-point (self-reported)	(0=I have lived in my current state of residence for more than a year; 1=Within the past year; 2=Within the past 6 months; 3=Within the past 3 months; 4=Within the past month)
Recent travel in one year(0=I have no been outside of my country of residence in the past year; 1=1 year; 2=6 months; 3=3 months; 4=Month)	Lifestyle	1（0，3）			/	American Gut Project Questionnaire (2013-2017 release)	2013-2017	http:// ftp.microbio.me/ AmericanGut/latest/	04-meta/ag-pgp-hmp-gg-cleaned.txt	Per participant	Single time-point (self-reported)	(0=I have no been outside of my country of residence in the past year; 1=1 year; 2=6 months; 3=3 months; 4=Month)
Exercise frequency	Lifestyle	0.571（0.214，0.571）			/	American Gut Project Questionnaire (2013-2017 release)	2013-2017	http:// ftp.microbio.me/ AmericanGut/latest/	04-meta/ag-pgp-hmp-gg-cleaned.txt	Per participant	Single time-point (self-reported)	(0 = Never; 0.06 = a few times/month; 0.214 = 1-2 times/week; 0.571 = 3-5 times/week; 1 = Daily)
Exercise location: outdoor	Lifestyle	1（1，1）			/	American Gut Project Questionnaire (2013-2017 release)	2013-2017	http:// ftp.microbio.me/ AmericanGut/latest/	04-meta/ag-pgp-hmp-gg-cleaned.txt	Per participant	Single time-point (self-reported)	(0=No fixed place; 1=Indoor/outdoor/mixed）
Smoking frequency(0 = Never; 0.06 = a few times/month; 0.214 = 1-2 times/week; 0.571 = 3-5 times/week; 1 = Daily)	Lifestyle	0（0，0）			/	American Gut Project Questionnaire (2013-2017 release)	2013-2017	http:// ftp.microbio.me/ AmericanGut/latest/	04-meta/ag-pgp-hmp-gg-cleaned.txt	Per participant	Single time-point (self-reported)	(0 = Never; 0.06 = a few times/month; 0.214 = 1-2 times/week; 0.571 = 3-5 times/week; 1 = Daily)
Cosmetic frequency(0 = Never; 0.06 =a few times/month; 0.214 = 1-2 times/week; 0.571 = 3-5 times/week; 1 = Daily)	Lifestyle	0（0，0.571）			/	American Gut Project Questionnaire (2013-2017 release)	2013-2017	http:// ftp.microbio.me/ AmericanGut/latest/	04-meta/ag-pgp-hmp-gg-cleaned.txt	Per participant	Single time-point (self-reported)	(0 = Never; 0.06 =a few times/month; 0.214 = 1-2 times/week; 0.571 = 3-5 times/week; 1 = Daily)
Pool time in a week(0 = Never; 0.06 = a few times/month; 0.214 = 1-2 times/week; 0.571 = 3-5 times/week; 1 = Daily)	Lifestyle	0.06（0，0.06）			/	American Gut Project Questionnaire (2013-2017 release)	2013-2017	http:// ftp.microbio.me/ AmericanGut/latest/	04-meta/ag-pgp-hmp-gg-cleaned.txt	Per participant	Single time-point (self-reported)	(0 = Never; 0.06 = a few times/month; 0.214 = 1-2 times/week; 0.571 = 3-5 times/week; 1 = Daily)
Long sleep duration (0 = Less than 5 hours; 1 = 5-6 hours; 2 = 6-7 hours; 3 = 7-8 hours; 4 = 8 or more hours)	Lifestyle	3（2，3）			/	American Gut Project Questionnaire (2013-2017 release)	2013-2017	http:// ftp.microbio.me/ AmericanGut/latest/	04-meta/ag-pgp-hmp-gg-cleaned.txt	Per participant	Single time-point (self-reported)	(0 = Less than 5 hours; 1 = 5-6 hours; 2 = 6-7 hours; 3 = 7-8 hours; 4 = 8 or more hours)
Daily bowel movements(1 = I tend to have Normal formed stool; 2 = I tend to have diarrhea (watery stool); 3 = I don't know, I do not have a point of reference; 4 = I tend to be constipated (have difficulty passing stool))	Lifestyle	1（1，2）			/	American Gut Project Questionnaire (2013-2017 release)	2013-2017	http:// ftp.microbio.me/ AmericanGut/latest/	04-meta/ag-pgp-hmp-gg-cleaned.txt	Per participant	Single time-point (self-reported)	(1 = I tend to have Normal formed stool; 2 = I tend to have diarrhea (watery stool)
Teethbrushing frequency(0=Never; 0.06 = a few times/month; 0.214 = 1-2 times/week; 0.571 = 3-5 times/week; 1 = Daily)	Lifestyle	1（1，1）			/	American Gut Project Questionnaire (2013-2017 release)	2013-2017	http:// ftp.microbio.me/ AmericanGut/latest/	04-meta/ag-pgp-hmp-gg-cleaned.txt	Per participant	Single time-point (self-reported)	(0=Never; 0.06 = a few times/month; 0.214 = 1-2 times/week; 0.571 = 3-5 times/week; 1 = Daily)
Drinking water source: bottled water(1 = Bottled; 2 = City; 3 = Filtered; 4 = Well)	Lifestyle	2（2，3）			/	American Gut Project Questionnaire (2013-2017 release)	2013-2017	http:// ftp.microbio.me/ AmericanGut/latest/	04-meta/ag-pgp-hmp-gg-cleaned.txt	Per participant	Single time-point (self-reported)	(1 = Bottled; 2 = City; 3 = Filtered; 4 = Well)
Recent antibiotic intake(0 = I have not taken antibiotics in the past year; 1 = Year; 2 = 6 months; 3 = 1 month; 4 = week)	Antibiotic/vaccination	0（0，2）			/	American Gut Project Questionnaire (2013-2017 release)	2013-2017	http:// ftp.microbio.me/ AmericanGut/latest/	04-meta/ag-pgp-hmp-gg-cleaned.txt	Per participant	Single time-point (self-reported)	(0 = I have not taken antibiotics in the past year; 1 = Year; 2 = 6 months; 3 = 1 month; 4 = week)
Average antibiotic consumption	Antibiotic/vaccination	25.2（24.967，25.567）			/	American Gut Project Questionnaire (2013-2017 release)	2013-2017	http:// ftp.microbio.me/ AmericanGut/latest/	04-meta/ag-pgp-hmp-gg-cleaned.txt	Per participant	Single time-point (self-reported)
Recent flu vaccination(0 = I have not taken flu vaccination in the past year; 1 = Year; 2 = 6 months; 3 = 1 month; 4 = week)	Antibiotic/vaccination	0（0，3）			/	American Gut Project Questionnaire (2013-2017 release)	2013-2017	http:// ftp.microbio.me/ AmericanGut/latest/	04-meta/ag-pgp-hmp-gg-cleaned.txt	Per participant	Single time-point (self-reported)	(0 = I have not taken flu vaccination in the past year; 1 = Year; 2 = 6 months; 3 = 1 month; 4 = week)
Salted snacks(0= Never; 0.143 = Rarely (less than once/week); 0.214 = Occasionally (1-2 times/week); 0.571 = Regularly (3-5 times/week); 1 = Daily)	Dietary Habits	0.143（0.143，0.214）			/	American Gut Project Questionnaire (2013-2017 release)	2013-2017	http:// ftp.microbio.me/ AmericanGut/latest/	04-meta/ag-pgp-hmp-gg-cleaned.txt	Per participant	Single time-point (self-reported)	(0= Never; 0.143 = Rarely (less than once/week); 0.214 = Occasionally (1-2 times/week); 0.571 = Regularly (3-5 times/week); 1 = Daily)
Sugar sweetened drink(0= Never; 0.06 = Rarely (a few times/month); 0.214 = Occasionally (1-2 times/week); 0.571 = Regularly (3-5 times/week); 1 = Daily)	Dietary Habits	0（0，0.06）			/	American Gut Project Questionnaire (2013-2017 release)	2013-2017	http:// ftp.microbio.me/ AmericanGut/latest/	04-meta/ag-pgp-hmp-gg-cleaned.txt	Per participant	Single time-point (self-reported)	(0= Never; 0.06 = Rarely (a few times/month); 0.214 = Occasionally (1-2 times/week); 0.571 = Regularly (3-5 times/week); 1 = Daily)
Sugary sweets(0= Never; 0.06 = Rarely (a few times/month); 0.214 = Occasionally (1-2 times/week); 0.571 = Regularly (3-5 times/week); 1 = Daily)	Dietary Habits	0.214（0.06，0.571）			/	American Gut Project Questionnaire (2013-2017 release)	2013-2017	http:// ftp.microbio.me/ AmericanGut/latest/	04-meta/ag-pgp-hmp-gg-cleaned.txt	Per participant	Single time-point (self-reported)	(0= Never; 0.06 = Rarely (a few times/month); 0.214 = Occasionally (1-2 times/week); 0.571 = Regularly (3-5 times/week); 1 = Daily)
External/processed food(0= Never; 0.06 = Rarely (a few times/month); 0.214 = Occasionally (1-2 times/week); 0.571 = Regularly (3-5 times/week); 1 = Daily)	Dietary Habits	0（0，0.06）			/	American Gut Project Questionnaire (2013-2017 release)	2013-2017	http:// ftp.microbio.me/ AmericanGut/latest/	04-meta/ag-pgp-hmp-gg-cleaned.txt	Per participant	Single time-point (self-reported)	(0= Never; 0.06 = Rarely (a few times/month); 0.214 = Occasionally (1-2 times/week); 0.571 = Regularly (3-5 times/week); 1 = Daily)
Frozen dessert(0= Never; 0.06 = Rarely (a few times/month); 0.214 = Occasionally (1-2 times/week); 0.571 = Regularly (3-5 times/week); 1 = Daily)	Dietary Habits	0.06（0，0.143）			/	American Gut Project Questionnaire (2013-2017 release)	2013-2017	http:// ftp.microbio.me/ AmericanGut/latest/	04-meta/ag-pgp-hmp-gg-cleaned.txt	Per participant	Single time-point (self-reported)	(0= Never; 0.06 = Rarely (a few times/month); 0.214 = Occasionally (1-2 times/week); 0.571 = Regularly (3-5 times/week); 1 = Daily)
Poultry(0= Never; 0.06 = Rarely (a few times/month); 0.214 = Occasionally (1-2 times/week); 0.571 = Regularly (3-5 times/week); 1 = Daily)	Dietary Habits	0.214（0.214，0.571）			/	American Gut Project Questionnaire (2013-2017 release)	2013-2017	http:// ftp.microbio.me/ AmericanGut/latest/	04-meta/ag-pgp-hmp-gg-cleaned.txt	Per participant	Single time-point (self-reported)	(0= Never; 0.06 = Rarely (a few times/month); 0.214 = Occasionally (1-2 times/week); 0.571 = Regularly (3-5 times/week); 1 = Daily)
Whole eggs(0= Never; 0.06 = Rarely (a few times/month); 0.214 = Occasionally (1-2 times/week); 0.571 = Regularly (3-5 times/week); 1 = Daily)	Dietary Habits	0.214（0.143，0.571）			/	American Gut Project Questionnaire (2013-2017 release)	2013-2017	http:// ftp.microbio.me/ AmericanGut/latest/	04-meta/ag-pgp-hmp-gg-cleaned.txt	Per participant	Single time-point (self-reported)	(0= Never; 0.06 = Rarely (a few times/month); 0.214 = Occasionally (1-2 times/week); 0.571 = Regularly (3-5 times/week); 1 = Daily)
Milk cheese(0= Never; 0.06 = Rarely (a few times/month); 0.214 = Occasionally (1-2 times/week); 0.571 = Regularly (3-5 times/week); 1 = Daily)	Dietary Habits	0.214（0.06，0.571）			/	American Gut Project Questionnaire (2013-2017 release)	2013-2017	http:// ftp.microbio.me/ AmericanGut/latest/	04-meta/ag-pgp-hmp-gg-cleaned.txt	Per participant	Single time-point (self-reported)	(0= Never; 0.06 = Rarely (a few times/month); 0.214 = Occasionally (1-2 times/week); 0.571 = Regularly (3-5 times/week); 1 = Daily)
Red meat(0= Never; 0.06 = Rarely (a few times/month); 0.214 = Occasionally (1-2 times/week); 0.571 = Regularly (3-5 times/week); 1 = Daily)	Dietary Habits	0.214（0.06，0.214）			/	American Gut Project Questionnaire (2013-2017 release)	2013-2017	http:// ftp.microbio.me/ AmericanGut/latest/	04-meta/ag-pgp-hmp-gg-cleaned.txt	Per participant	Single time-point (self-reported)	(0= Never; 0.06 = Rarely (a few times/month); 0.214 = Occasionally (1-2 times/week); 0.571 = Regularly (3-5 times/week); 1 = Daily)
Seafood(0= Never; 0.06 = Rarely (a few times/month); 0.214 = Occasionally (1-2 times/week); 0.571 = Regularly (3-5 times/week); 1 = Daily)	Dietary Habits	0.214（0.06，0.214）			/	American Gut Project Questionnaire (2013-2017 release)	2013-2017	http:// ftp.microbio.me/ AmericanGut/latest/	04-meta/ag-pgp-hmp-gg-cleaned.txt	Per participant	Single time-point (self-reported)	(0= Never; 0.06 = Rarely (a few times/month); 0.214 = Occasionally (1-2 times/week); 0.571 = Regularly (3-5 times/week); 1 = Daily)
Vegetable(0= Never; 0.06 = Rarely (a few times/month); 0.214 = Occasionally (1-2 times/week); 0.571 = Regularly (3-5 times/week); 1 = Daily)	Dietary Habits	1（0.571，1）			/	American Gut Project Questionnaire (2013-2017 release)	2013-2017	http:// ftp.microbio.me/ AmericanGut/latest/	04-meta/ag-pgp-hmp-gg-cleaned.txt	Per participant	Single time-point (self-reported)	(0= Never; 0.06 = Rarely (a few times/month); 0.214 = Occasionally (1-2 times/week); 0.571 = Regularly (3-5 times/week); 1 = Daily)
Eat plants per week(0 = Less than 5; 1 = 6 to 10; 2 = 11 to 20; 3 = 21 to 30; 4 = More than 30)	Dietary Habits	2（1，3）			/	American Gut Project Questionnaire (2013-2017 release)	2013-2017	http:// ftp.microbio.me/ AmericanGut/latest/	04-meta/ag-pgp-hmp-gg-cleaned.txt	Per participant	Single time-point (self-reported)	(0 = Less than 5; 1 = 6 to 10; 2 = 11 to 20; 3 = 21 to 30; 4 = More than 30)
Fermented plant(0= Never; 0.143 = Rarely (less than once/week); 0.214 = Occasionally (1-2 times/week); 0.571 = Regularly (3-5 times/week); 1 = Daily)	Dietary Habits	0.071（0，0.214）			/	American Gut Project Questionnaire (2013-2017 release)	2013-2017	http:// ftp.microbio.me/ AmericanGut/latest/	04-meta/ag-pgp-hmp-gg-cleaned.txt	Per participant	Single time-point (self-reported)	(0= Never; 0.143 = Rarely (less than once/week); 0.214 = Occasionally (1-2 times/week); 0.571 = Regularly (3-5 times/week); 1 = Daily)
Fruit(0= Never; 0.06 = Rarely (a few times/month); 0.214 = Occasionally (1-2 times/week); 0.571 = Regularly (3-5 times/week); 1 = Daily)	Dietary Habits	0.571（0.214，1）			/	American Gut Project Questionnaire (2013-2017 release)	2013-2017	http:// ftp.microbio.me/ AmericanGut/latest/	04-meta/ag-pgp-hmp-gg-cleaned.txt	Per participant	Single time-point (self-reported)	(0= Never; 0.06 = Rarely (a few times/month); 0.214 = Occasionally (1-2 times/week); 0.571 = Regularly (3-5 times/week); 1 = Daily)
Whole grain(0= Never; 0.06 = Rarely (a few times/month); 0.214 = Occasionally (1-2 times/week); 0.571 = Regularly (3-5 times/week); 1 = Daily)	Dietary Habits	0.214（0.071，0.571）			/	American Gut Project Questionnaire (2013-2017 release)	2013-2017	http:// ftp.microbio.me/ AmericanGut/latest/	04-meta/ag-pgp-hmp-gg-cleaned.txt	Per participant	Single time-point (self-reported)	(0= Never; 0.06 = Rarely (a few times/month); 0.214 = Occasionally (1-2 times/week); 0.571 = Regularly (3-5 times/week); 1 = Daily)
One liter of water a day(0= Never; 0.06 = Rarely (a few times/month); 0.214 = Occasionally (1-2 times/week); 0.571 = Regularly (3-5 times/week); 1 = Daily)	Dietary Habits	0.571（0.571，1）			/	American Gut Project Questionnaire (2013-2017 release)	2013-2017	http:// ftp.microbio.me/ AmericanGut/latest/	04-meta/ag-pgp-hmp-gg-cleaned.txt	Per participant	Single time-point (self-reported)	(0= Never; 0.06 = Rarely (a few times/month); 0.214 = Occasionally (1-2 times/week); 0.571 = Regularly (3-5 times/week); 1 = Daily)
Alcohol Consumption	Alcohol drink		0.2359	0.7479	/	American Gut Project Questionnaire (2013-2017 release)	2013-2017	http:// ftp.microbio.me/ AmericanGut/latest/	04-meta/ag-pgp-hmp-gg-cleaned.txt	Per participant	Single time-point (self-reported)	(0=No; 1=Yes)
Red Wine	Alcohol drink		0.6161	0.3839	/	American Gut Project Questionnaire (2013-2017 release)	2013-2017	http:// ftp.microbio.me/ AmericanGut/latest/	04-meta/ag-pgp-hmp-gg-cleaned.txt	Per participant	Single time-point (self-reported)	(0=No; 1=Yes)
White Wine	Alcohol drink		0.7193	0.2807	/	American Gut Project Questionnaire (2013-2017 release)	2013-2017	http:// ftp.microbio.me/ AmericanGut/latest/	04-meta/ag-pgp-hmp-gg-cleaned.txt	Per participant	Single time-point (self-reported)	(0=No; 1=Yes)
Spiritshard	Alcohol drink		0.7514	0.2487	/	American Gut Project Questionnaire (2013-2017 release)	2013-2017	http:// ftp.microbio.me/ AmericanGut/latest/	04-meta/ag-pgp-hmp-gg-cleaned.txt	Per participant	Single time-point (self-reported)	(0=No; 1=Yes)
Beercider	Alcohol drink		0.6954	0.3046	/	American Gut Project Questionnaire (2013-2017 release)	2013-2017	http:// ftp.microbio.me/ AmericanGut/latest/	04-meta/ag-pgp-hmp-gg-cleaned.txt	Per participant	Single time-point (self-reported)	(0=No; 1=Yes)
Sour Beers	Alcohol drink		0.9584	0.0416	/	American Gut Project Questionnaire (2013-2017 release)	2013-2017	http:// ftp.microbio.me/ AmericanGut/latest/	04-meta/ag-pgp-hmp-gg-cleaned.txt	Per participant	Single time-point (self-reported)	(0=No; 1=Yes)
Vitamin B(0= Never; 0.06 = Rarely (a few times/month); 0.214 = Occasionally (1-2 times/week); 0.571 = Regularly (3-5 times/week); 1 = Daily)	Vitamin/probiotic supplement frequency	0（0，0.214）			/	American Gut Project Questionnaire (2013-2017 release)	2013-2017	http:// ftp.microbio.me/ AmericanGut/latest/	04-meta/ag-pgp-hmp-gg-cleaned.txt	Per participant	Single time-point (self-reported)	(0= Never; 0.06 = Rarely (a few times/month); 0.214 = Occasionally (1-2 times/week); 0.571 = Regularly (3-5 times/week); 1 = Daily)
Vitamin D(0= Never; 0.06 = Rarely (a few times/month); 0.214 = Occasionally (1-2 times/week); 0.571 = Regularly (3-5 times/week); 1 = Daily)	Vitamin/probiotic supplement frequency	0.06（0，1）			/	American Gut Project Questionnaire (2013-2017 release)	2013-2017	http:// ftp.microbio.me/ AmericanGut/latest/	04-meta/ag-pgp-hmp-gg-cleaned.txt	Per participant	Single time-point (self-reported)	(0= Never; 0.06 = Rarely (a few times/month); 0.214 = Occasionally (1-2 times/week); 0.571 = Regularly (3-5 times/week); 1 = Daily)
Multivitamin(0= Never; 0.06 = Rarely (a few times/month); 0.214 = Occasionally (1-2 times/week); 0.571 = Regularly (3-5 times/week); 1 = Daily)	Vitamin/probiotic supplement frequency	0（0，1）			/	American Gut Project Questionnaire (2013-2017 release)	2013-2017	http:// ftp.microbio.me/ AmericanGut/latest/	04-meta/ag-pgp-hmp-gg-cleaned.txt	Per participant	Single time-point (self-reported)	(0= Never; 0.06 = Rarely (a few times/month); 0.214 = Occasionally (1-2 times/week); 0.571 = Regularly (3-5 times/week); 1 = Daily)
Probiotic(0= Never; 0.06 = Rarely (a few times/month); 0.214 = Occasionally (1-2 times/week); 0.571 = Regularly (3-5 times/week); 1 = Daily)	Vitamin/probiotic supplement frequency	0.06（0，0.571）			/	American Gut Project Questionnaire (2013-2017 release)	2013-2017	http:// ftp.microbio.me/ AmericanGut/latest/	04-meta/ag-pgp-hmp-gg-cleaned.txt	Per participant	Single time-point (self-reported)	(0= Never; 0.06 = Rarely (a few times/month); 0.214 = Occasionally (1-2 times/week); 0.571 = Regularly (3-5 times/week); 1 = Daily)
AFB1	Mycoxotin consumption	0.247（0.091, 0.293）			%	Gruber-Dorninger et al.	2008-2017	https://www.epa.gov/toxics-release-inventory-tri-program/tri-basic-data-files-calendar-years-1987-present	2013_us.csv	Country-level passive air sampling sites	Annual Averages	Based on participants' intake frequency across major food categories, we developed a weighted calculation model: using cereals (50% weight), dairy products (30% weight), and nuts (20% weight) as primary exposure sources. This model combines intake frequency weights for each food category with converted mycotoxin concentration data through weighted calculations, ultimately yielding more representa…
FUM	Mycoxotin consumption	81.135（24.394, 99.863）			%	Gruber-Dorninger et al.	2008-2017	https://www.epa.gov/toxics-release-inventory-tri-program/tri-basic-data-files-calendar-years-1987-present	2013_us.csv	Country-level passive air sampling sites	Annual Averages
ZEN	Mycoxotin consumption	9.361（4.84, 10.615）			%	Gruber-Dorninger et al.	2008-2017	https://www.epa.gov/toxics-release-inventory-tri-program/tri-basic-data-files-calendar-years-1987-present	2013_us.csv	Country-level passive air sampling sites	Annual Averages
DON	Mycoxotin consumption	119.861（78.498, 146.782）			%	Gruber-Dorninger et al.	2008-2017	https://www.epa.gov/toxics-release-inventory-tri-program/tri-basic-data-files-calendar-years-1987-present	2013_us.csv	Country-level passive air sampling sites	Annual Averages
OTA	Mycoxotin consumption	0.048（0.031, 0.054）			%	Gruber-Dorninger et al.	2008-2017	https://www.epa.gov/toxics-release-inventory-tri-program/tri-basic-data-files-calendar-years-1987-present	2013_us.csv	Country-level passive air sampling sites	Annual Averages
T2	Mycoxotin consumption	0.953（0.355, 1.362）			%	Gruber-Dorninger et al.	2008-2017	https://www.epa.gov/toxics-release-inventory-tri-program/tri-basic-data-files-calendar-years-1987-present	2013_us.csv	Country-level passive air sampling sites	Annual Averages
AlphaHCH	Airborne POPs	27.244（3.987, 27.244）			(pg/m3)	Global Monitoring Plan (GMP) Data Warehouse, Stockholm Convention	2011.1-2017.12	https://pubs.acs.org/doi/10.1021/acs.est.1c01705?goto=supporting-info	es1c01705_si_002.xlsx	Country-level passive air sampling sites	Annual Averages	For each AGP participant, the Dieldrin concentration was assigned based on the average annual value from the nearest GMP monitoring station, if one was present in their country. A 3-year average was calculated for the period immediately preceding the participant's sample collection year. Participants in countries with no available data were coded as NA.
Chlordane	Airborne POPs	5.004（0.827, 5.004）			(pg/m3)	Global Monitoring Plan (GMP) Data Warehouse, Stockholm Convention	2011.1-2017.12	https://pubs.acs.org/doi/10.1021/acs.est.1c01705?goto=supporting-info	es1c01705_si_002.xlsx	Country-level passive air sampling sites	Annual Averages
Dieldrin	Airborne POPs	4.038（4.038, 4.038）			(pg/m3)	Global Monitoring Plan (GMP) Data Warehouse, Stockholm Convention	2011.1-2017.12	https://pubs.acs.org/doi/10.1021/acs.est.1c01705?goto=supporting-info	es1c01705_si_002.xlsx	Country-level passive air sampling sites	Annual Averages
Endosulfan	Airborne POPs	18.638（0.952, 18.638）			(pg/m3)	Global Monitoring Plan (GMP) Data Warehouse, Stockholm Convention	2011.1-2017.12	https://pubs.acs.org/doi/10.1021/acs.est.1c01705?goto=supporting-info	es1c01705_si_002.xlsx	Country-level passive air sampling sites	Annual Averages
Heptachlor	Airborne POPs	1.322（0.289, 1.322）			(pg/m3)	Global Monitoring Plan (GMP) Data Warehouse, Stockholm Convention	2011.1-2017.12	https://pubs.acs.org/doi/10.1021/acs.est.1c01705?goto=supporting-info	es1c01705_si_002.xlsx	Country-level passive air sampling sites	Annual Averages
PBDE	Airborne POPs	1.593（0.626, 1.593）			(pg/m3)	Global Monitoring Plan (GMP) Data Warehouse, Stockholm Convention	2011.1-2017.12	https://pubs.acs.org/doi/10.1021/acs.est.1c01705?goto=supporting-info	es1c01705_si_002.xlsx	Country-level passive air sampling sites	Annual Averages
dlPCB	Airborne POPs	523.44（499.436, 523.44）			(pg/m3)	Global Monitoring Plan (GMP) Data Warehouse, Stockholm Convention	2011.1-2017.12	https://pubs.acs.org/doi/10.1021/acs.est.1c01705?goto=supporting-info	es1c01705_si_002.xlsx	Country-level passive air sampling sites	Annual Averages
PCB	Airborne POPs	3.276（2.455, 3.276）			(pg/m3)	Global Monitoring Plan (GMP) Data Warehouse, Stockholm Convention	2011.1-2017.12	https://pubs.acs.org/doi/10.1021/acs.est.1c01705?goto=supporting-info	es1c01705_si_002.xlsx	Country-level passive air sampling sites	Annual Averages
PM2.5	Air pollutants	2.27E-05（1.97E-05, 2.5E-05）			kg/m^2	EARTHDATA	2011.1-2017.12	https://giovanni.gsfc.nasa.gov/giovanni/#service=TmAvMp&starttime=&endtime=&variableFacets=dataFieldMeasurement%3ANO2%2COzone%3B	Total Column Mass Density - PM 2.5 (M2TMNXAER v5.12.4)	0.5 x 0.625 °	Monthly average	Due to the lag effect of air pollution on human health and the uneven distribution of samples, this study uses a three-year average method to calculate annual air pollution data. Specifically, the air pollution data of the sample collection year and the years immediately before and after it are integrated, and the three-year average is calculated as the air pollution characterization value for th…
PM10	Air pollutants	17.308（14.028, 27.575）			μg/m3	US EPA	2011.1-2017.12	https://aqs.epa.gov/aqsweb/airdata/download_files.html	annual_conc_by_monitor_2017.zip	Year-level passive air sampling sites	Monthly average
NO2	Air pollutants	5.88E+15（4.96E+15, 7.47E+15）			molecules/cm^2	EARTHDATA	2011.1-2017.12	https://giovanni.gsfc.nasa.gov/giovanni/#service=TmAvMp&starttime=&endtime=&variableFacets=dataFieldMeasurement%3ANO2%3B	NO2 Total Column (30% Cloud Screened)(OMNO2d v003).zip	0.25°	Monthly average
CO	Air pollutants	6.47E-04（6.18E-04, 7.21E-04）			kg/m^2	EARTHDATA	2011.1-2017.12	https://giovanni.gsfc.nasa.gov/giovanni/#service=TmAvMp&starttime=&endtime=&variableFacets=dataFieldMeasurement%3ACO%3B	CO Column Burden (ENSEMBLE)(M2TMNXCHM v5.12.4).zip	0.5 x 0.625 °	Monthly average
SO2	Air pollutants	0.889（0.33, 1.449）			ppb	US EPA	2011.1-2017.12	https://aqs.epa.gov/aqsweb/airdata/download_files.html	annual_conc_by_monitor_2017.zip	0.1°×0.1°	Monthly average
O3	Air pollutants	312.589（296.635, 326.735）			DU	EARTHDATA	2011.1-2017.12	https://giovanni.gsfc.nasa.gov/giovanni/#service=TmAvMp&starttime=&endtime=&variableFacets=dataFieldMeasurement%3ANO2%2COzone%3B	Ozone Total Column.zip	1°	Monthly average
Elevation	Other environmental characteristics	99.2（30.9, 229.1）			meters	MetaSUB	2015-2017	https://pangeabio.io/		0.1°×0.1°	Single time-point	Extracted from gridded data at participant coordinates. A 3-year average was calculated for the period preceding sample collection to estimate chronic exposure.
Annual temperature	Other environmental characteristics	11.225（9.887, 16.573）			℃	CEDA Archive	2011.1-2017.12	http://data.ceda.ac.uk/badc/cru/data/cru_ts/cru_ts_4.05/data/tmp	cru_ts4.05.2011.2020.tmp.dat.gz	0.5°×0.5°	Annual Averages
Temperature anomaly	Other environmental characteristics	0.496（0.257, 0.863）			℃	NASA Earth Observation	2011.1-2017.12	https://neo.gsfc.nasa.gov/view.php?datasetId=GISS_TA_M	GISS_TA_M_2025-08-01_rgb_720x360.tiff	0.5°×0.5°	Monthly average
Annual precipitation	Other environmental characteristics	68.55（38.714, 94.6）			mm	WorldClim	2011.1-2017.12	http://data.ceda.ac.uk/badc/cru/data/cru_ts/cru_ts_4.05/data/pre	cru_ts4.05.2011.2020.pre.dat.gz	0.5°×0.5°	Annual Averages
Rain day per month	Other environmental characteristics	10.407（5.614, 12.251）			Days	CEDA Archive	2011.1-2017.12	http://data.ceda.ac.uk/badc/cru/data/cru_ts/cru_ts_4.05/data/wet	cru_ts4.05.2011.2020.wet.dat.gz	0.5°×0.5°	Monthly average
Vapor pressure	Other environmental characteristics	10.842（9.969, 12.878）			Hecta-Pascals (x10)	CEDA Archive	2011.1-2017.12	http://data.ceda.ac.uk/badc/cru/data/cru_ts/cru_ts_4.05/data/pet	cru_ts4.05.2011.2020.pet.dat.gz	0.5°×0.5°	Annual Averages
Climate type(1 = equatorial; 2 = arid; 3 = warm temperate; 4 = snow)	Other environmental characteristics	1（1，2）				Vetmeduni	2011.1-2017.12	World Maps of Köppen-Geiger climate classification (vu-wien.ac.at)	2001-2025_A1FI_GIS.zip	0.5°×0.5°	Annual Averages	(1 = equatorial; 2 = arid; 3 = warm temperate; 4 = snow)
Soil type(1 = Alfisols; 2 = Andisols; 3 = Entisols; 4 = Gelisols; 5 = Inceptisols; 6 = Mollisols; 7 = Oxisols; 8 = Spodosols; 9 = Ultisols; 10 = Vertisols)	Other environmental characteristics	4（3，6）				USDA	2011.1-2017.12	https://www.nrcs.usda.gov/wps/portal/nrcs/site/national/home/	soils geographic databases	1°×1°	Annual Averages	(1 = Alfisols; 2 = Andisols; 3 = Entisols; 4 = Gelisols; 5 = Inceptisols; 6 = Mollisols; 7 = Oxisols; 8 = Spodosols; 9 = Ultisols; 10 = Vertisols)
Soil temperature	Other environmental characteristics	284.723（282.68, 289.21）			K	EARTHDATA	2011.1-2017.12	https://giovanni.gsfc.nasa.gov/giovanni/#service=TmAvMp&starttime=&endtime=&dataKeyword=Soil%20temperature	Soil temperature (0 - 10 cm underground)(GLDAS_NOAH025_M v2.1).zip	0.25°	Monthly average	Extracted from gridded data at participant coordinates. A 3-year average was calculated for the period preceding sample collection to estimate chronic exposure.
Soil moisture	Other environmental characteristics	27.472（16.57, 30.308）			kg/m2	EARTHDATA	2011.1-2017.12	https://giovanni.gsfc.nasa.gov/giovanni/#service=TmAvMp&starttime=&endtime=&dataKeyword=Soil%20moisture%20content	Soil moisture content (0-10cm)(NLDAS_NOAH0125_M v2.0)。zip	0.125°	Monthly average	Extracted from gridded data at participant coordinates. A 3-year average was calculated for the period preceding sample collection to estimate chronic exposure.
Vegetation type(1 = Tropical Evergreen Rain forest,MangroveForest; 2 = Tropical/Subtropical Evergreen SeasonalBroad leaved Forest; 3 = Temperate EvergreenSeasonal Broad leaved Forest,SummerRain; 4 = Evergreen Broad leaved SclerophyllousForest, Winter Rain; 5 = Temperate/SubpolarEvergreen Needle leavedForest; 6 = Tropical/Subtropical Drought-DeciduousForest; 7 = Cold-Deciduous Forest,WithEvergreen…	Other environmental characteristics	1（1，2）				EARTHDATA	2011.1-2017.12	https://webmap.ornl.gov/ogc/dataset.jsp?ds_id=419		1°×1°	Annual Averages	(1 = Tropical Evergreen Rain forest,MangroveForest; 2 = Tropical/Subtropical Evergreen SeasonalBroad leaved Forest; 3 = Temperate EvergreenSeasonal Broad leaved Forest,SummerRain; 4 = Evergreen Broad leaved SclerophyllousForest, Winter Rain; 5 = Temperate/SubpolarEvergreen Needle leavedForest; 6 = Tropical/Subtropical Drought-DeciduousForest; 7 = Cold-Deciduous Forest,WithEvergreens; 8 = Cold-Dec…
Net Radiation	Other environmental characteristics	-3.368（-26.151, 6.725）			W/m^2	NASA Earth Observation	2011.1-2017.12	https://neo.gsfc.nasa.gov/view.php?datasetId=CERES_NETFLUX_M	CERES_NETFLUX_M_2011-09-01_rgb_3600x1800.tiff	0.1°×0.1°	Monthly average	Extracted from gridded data at participant coordinates. A 3-year average was calculated for the period preceding sample collection to estimate chronic exposure.
UV index	Other environmental characteristics	4.456（3.437, 6.594）			1(0-15)	EARTHDATA	2011.1-2017.12	https://giovanni.gsfc.nasa.gov/giovanni/#service=TmAvMp&starttime=&endtime=&variableFacets=dataFieldMeasurement%3AUV%20Exposure%3B	GIOVANNI-g4.timeAvgMap.OMUVBd_003_UVindex.20160101-20160201.180W_90S_180E_90N.tiff	1°×1°	Monthly average
Normalized Difference Vegetation Index	Other environmental characteristics	0.52（0.395, 0.644）			%	NASA Earth Observation	2011.1-2017.12	https://neo.gsfc.nasa.gov/view.php?datasetId=MOD_NDVI_M	MOD_NDVI_M_2011-09-01_rgb_3600x1800.tiff	0.1°×0.1°	Monthly average
Snow cover percentage	Other environmental characteristics	1.662（0, 8.08）			%	NASA Earth Observation	2011.1-2017.12	https://neo.gsfc.nasa.gov/view.php?datasetId=MOD10C1_M_SNOW	MOD10C1_M_SNOW_2025-09-01_rgb_3600x1800.tiff	0.1°×0.1°	Monthly average
Sample collection season(1 = spring; 2 = summer; 3 = autumn; 4 = winter)	Other environmental characteristics	2（1，4）				American Gut Project	2013-2017	http:// ftp.microbio.me/ AmericanGut/latest/	04-meta/ag-pgp-hmp-gg-cleaned.txt	Per participant	Single time-point (self-reported)	(1 = spring; 2 = summer; 3 = autumn; 4 = winter)
Fisher alpha diversity	Environmental microbiome	111.711（94.874, 214.074）			/	MetaSUB	2015-2017	https://pangeabio.io/;https://portal.geoseeq.com/projects/0625c15e-cf0d-4241-b33d-e967d55b91e6/results;https://github.com/MetaSUB/CAP2?tab=readme-ov-file	species_read_counts.csv;saved_taxa_table.csv;Cell Paper__samples_10_31_2024.csv	City-level (aggregated from multiple intra-city sites)	Single time-point	Calculated from city-level standardized MetaSUB profiles. See main Methods for full standardization and integration pipeline.
Shannon index	Environmental microbiome	4.543（4.543, 5.186）			/	MetaSUB	2015-2017	https://pangeabio.io/;https://portal.geoseeq.com/projects/0625c15e-cf0d-4241-b33d-e967d55b91e6/results;https://github.com/MetaSUB/CAP2?tab=readme-ov-file	species_read_counts.csv;saved_taxa_table.csv;Cell Paper__samples_10_31_2024.csv	City-level (aggregated from multiple intra-city sites)	Single time-point
Observed features	Environmental microbiome	30.291（27, 50.23）			/	MetaSUB	2015-2017	https://pangeabio.io/;https://portal.geoseeq.com/projects/0625c15e-cf0d-4241-b33d-e967d55b91e6/results;https://github.com/MetaSUB/CAP2?tab=readme-ov-file	species_read_counts.csv;saved_taxa_table.csv;Cell Paper__samples_10_31_2024.csv	City-level (aggregated from multiple intra-city sites)	Single time-point
Obligate pathogens	Environmental microbiome	0.008（0.003, 0.018）			%	MetaSUB	2015-2017	https://pangeabio.io/;https://portal.geoseeq.com/projects/0625c15e-cf0d-4241-b33d-e967d55b91e6/results;https://github.com/MetaSUB/CAP2?tab=readme-ov-file	species_read_counts.csv;saved_taxa_table.csv;Cell Paper__samples_10_31_2024.csv	City-level (aggregated from multiple intra-city sites)	Single time-point
Facultative pathogens	Environmental microbiome	0.02（0.02, 0.072）			%	MetaSUB	2015-2017	https://pangeabio.io/;https://portal.geoseeq.com/projects/0625c15e-cf0d-4241-b33d-e967d55b91e6/results;https://github.com/MetaSUB/CAP2?tab=readme-ov-file	species_read_counts.csv;saved_taxa_table.csv;Cell Paper__samples_10_31_2024.csv	City-level (aggregated from multiple intra-city sites)	Single time-point
Klebsiella	Environmental microbiome	5.63E-04（5.63E-04, 0.002）			%	MetaSUB	2015-2017	https://pangeabio.io/;https://portal.geoseeq.com/projects/0625c15e-cf0d-4241-b33d-e967d55b91e6/results;https://github.com/MetaSUB/CAP2?tab=readme-ov-file	species_read_counts.csv;saved_taxa_table.csv;Cell Paper__samples_10_31_2024.csv	City-level (aggregated from multiple intra-city sites)	Single time-point
Enterococcus	Environmental microbiome	1.72E-03（1.72E-03, 0.018）			%	MetaSUB	2015-2017	https://pangeabio.io/;https://portal.geoseeq.com/projects/0625c15e-cf0d-4241-b33d-e967d55b91e6/results;https://github.com/MetaSUB/CAP2?tab=readme-ov-file	species_read_counts.csv;saved_taxa_table.csv;Cell Paper__samples_10_31_2024.csv	City-level (aggregated from multiple intra-city sites)	Single time-point
Total AMR prevalence	Environmental microbiome - AMR genes	0.312（0.25, 2.295）			%	MetaSUB	2015-2017	https://pangeabio.io/;https://portal.geoseeq.com/projects/0625c15e-cf0d-4241-b33d-e967d55b91e6/results;https://github.com/MetaSUB/CAP2?tab=readme-ov-file	ARMs.xlsx	City-level (aggregated from multiple intra-city sites)	Single time-point
Aminoglycosides prevalence	Environmental microbiome - AMR genes	0.048（0, 0.148）			%	MetaSUB	2015-2017	https://pangeabio.io/;https://portal.geoseeq.com/projects/0625c15e-cf0d-4241-b33d-e967d55b91e6/results;https://github.com/MetaSUB/CAP2?tab=readme-ov-file	ARMs.xlsx	City-level (aggregated from multiple intra-city sites)	Single time-point
Elfamycins prevalence	Environmental microbiome - AMR genes	0.037（0, 0.197）			%	MetaSUB	2015-2017	https://pangeabio.io/;https://portal.geoseeq.com/projects/0625c15e-cf0d-4241-b33d-e967d55b91e6/results;https://github.com/MetaSUB/CAP2?tab=readme-ov-file	ARMs.xlsx	City-level (aggregated from multiple intra-city sites)	Single time-point
MLS prevalence	Environmental microbiome - AMR genes	0.125（0.125, 0.534）			%	MetaSUB	2015-2017	https://pangeabio.io/;https://portal.geoseeq.com/projects/0625c15e-cf0d-4241-b33d-e967d55b91e6/results;https://github.com/MetaSUB/CAP2?tab=readme-ov-file	ARMs.xlsx	City-level (aggregated from multiple intra-city sites)	Single time-point
Multi-drug resistance prevalence	Environmental microbiome - AMR genes	0（0, 0.235）			%	MetaSUB	2015-2017	https://pangeabio.io/;https://portal.geoseeq.com/projects/0625c15e-cf0d-4241-b33d-e967d55b91e6/results;https://github.com/MetaSUB/CAP2?tab=readme-ov-file	ARMs.xlsx	City-level (aggregated from multiple intra-city sites)	Single time-point
Rifampin prevalence	Environmental microbiome - AMR genes	0（0, 0.155）			%	MetaSUB	2015-2017	https://pangeabio.io/;https://portal.geoseeq.com/projects/0625c15e-cf0d-4241-b33d-e967d55b91e6/results;https://github.com/MetaSUB/CAP2?tab=readme-ov-file	ARMs.xlsx	City-level (aggregated from multiple intra-city sites)	Single time-point
Sulfonamides prevalence	Environmental microbiome - AMR genes	0（0, 0.155）			%	MetaSUB	2015-2017	https://pangeabio.io/;https://portal.geoseeq.com/projects/0625c15e-cf0d-4241-b33d-e967d55b91e6/results;https://github.com/MetaSUB/CAP2?tab=readme-ov-file	ARMs.xlsx	City-level (aggregated from multiple intra-city sites)	Single time-point
Tetracyclines prevalence	Environmental microbiome - AMR genes	0.083（0.083, 0.125）			%	MetaSUB	2015-2017	https://pangeabio.io/;https://portal.geoseeq.com/projects/0625c15e-cf0d-4241-b33d-e967d55b91e6/results;https://github.com/MetaSUB/CAP2?tab=readme-ov-file	ARMs.xlsx	City-level (aggregated from multiple intra-city sites)	Single time-point
betalactams prevalence	Environmental microbiome - AMR genes	0（0, 0.394）			%	MetaSUB	2015-2017	https://pangeabio.io/;https://portal.geoseeq.com/projects/0625c15e-cf0d-4241-b33d-e967d55b91e6/results;https://github.com/MetaSUB/CAP2?tab=readme-ov-file	ARMs.xlsx	City-level (aggregated from multiple intra-city sites)	Single time-point
Total AMR abundance	Environmental microbiome - AMR genes	9.83E-03（6.73E-03, 0.938）			RPKM	MetaSUB	2015-2017	https://pangeabio.io/;https://portal.geoseeq.com/projects/0625c15e-cf0d-4241-b33d-e967d55b91e6/results;https://github.com/MetaSUB/CAP2?tab=readme-ov-file	ARMs.xlsx	City-level (aggregated from multiple intra-city sites)	Single time-point
Aminoglycosides abundance	Environmental microbiome - AMR genes	2.65E-04（0, 0.011）			RPKM	MetaSUB	2015-2017	https://pangeabio.io/;https://portal.geoseeq.com/projects/0625c15e-cf0d-4241-b33d-e967d55b91e6/results;https://github.com/MetaSUB/CAP2?tab=readme-ov-file	ARMs.xlsx	City-level (aggregated from multiple intra-city sites)	Single time-point
MLS abundance	Environmental microbiome - AMR genes	0.003（2.99E-03, 0.089）			RPKM	MetaSUB	2015-2017	https://pangeabio.io/;https://portal.geoseeq.com/projects/0625c15e-cf0d-4241-b33d-e967d55b91e6/results;https://github.com/MetaSUB/CAP2?tab=readme-ov-file	ARMs.xlsx	City-level (aggregated from multiple intra-city sites)	Single time-point
Multi-drug resistance abundance	Environmental microbiome - AMR genes	0（0, 0.115）			RPKM	MetaSUB	2015-2017	https://pangeabio.io/;https://portal.geoseeq.com/projects/0625c15e-cf0d-4241-b33d-e967d55b91e6/results;https://github.com/MetaSUB/CAP2?tab=readme-ov-file	ARMs.xlsx	City-level (aggregated from multiple intra-city sites)	Single time-point
Rifampin abundance	Environmental microbiome - AMR genes	0（0, 0.174）			RPKM	MetaSUB	2015-2017	https://pangeabio.io/;https://portal.geoseeq.com/projects/0625c15e-cf0d-4241-b33d-e967d55b91e6/results;https://github.com/MetaSUB/CAP2?tab=readme-ov-file	ARMs.xlsx	City-level (aggregated from multiple intra-city sites)	Single time-point
Sulfonamides abundance	Environmental microbiome - AMR genes	0（0, 0.052）			RPKM	MetaSUB	2015-2017	https://pangeabio.io/;https://portal.geoseeq.com/projects/0625c15e-cf0d-4241-b33d-e967d55b91e6/results;https://github.com/MetaSUB/CAP2?tab=readme-ov-file	ARMs.xlsx	City-level (aggregated from multiple intra-city sites)	Single time-point
Tetracyclines abundance	Environmental microbiome - AMR genes	0.004（0.004, 0.013）			RPKM	MetaSUB	2015-2017	https://pangeabio.io/;https://portal.geoseeq.com/projects/0625c15e-cf0d-4241-b33d-e967d55b91e6/results;https://github.com/MetaSUB/CAP2?tab=readme-ov-file	ARMs.xlsx	City-level (aggregated from multiple intra-city sites)	Single time-point
betalactams abundance	Environmental microbiome - AMR genes	0（0, 9.87E-03）			RPKM	MetaSUB	2015-2017	https://pangeabio.io/;https://portal.geoseeq.com/projects/0625c15e-cf0d-4241-b33d-e967d55b91e6/results;https://github.com/MetaSUB/CAP2?tab=readme-ov-file	ARMs.xlsx	City-level (aggregated from multiple intra-city sites)	Single time-point
PWY-5667: CDP-diacylglycerol biosynthesis I	Environmental microbiome - functional pathways - Biofilm formation	1.14E-03（2.53E-04, 2.53E-03）			/	MetaSUB	2015-2017	https://pangeabio.io/;https://portal.geoseeq.com/projects/0625c15e-cf0d-4241-b33d-e967d55b91e6/results;https://github.com/MetaSUB/CAP2?tab=readme-ov-file	uniref90.humann2.pathways_relab.xlsx	City-level (aggregated from multiple intra-city sites)	Single time-point
PWY0-1586: Peptidoglycan Maturation (meso-diaminopimelate containing)	Environmental microbiome - functional pathways - Biofilm formation	7.14E-04（3.62E-04, 2.5E-03）			/	MetaSUB	2015-2017	https://pangeabio.io/;https://portal.geoseeq.com/projects/0625c15e-cf0d-4241-b33d-e967d55b91e6/results;https://github.com/MetaSUB/CAP2?tab=readme-ov-file	uniref90.humann2.pathways_relab.xlsx	City-level (aggregated from multiple intra-city sites)	Single time-point
UDPNAGSYN-PWY: UDP-N-acetyl-D-glucosamine biosynthesis I	Environmental microbiome - functional pathways - Biofilm formation	4.06E-03（2.3E-04, 4.63E-03）			/	MetaSUB	2015-2017	https://pangeabio.io/;https://portal.geoseeq.com/projects/0625c15e-cf0d-4241-b33d-e967d55b91e6/results;https://github.com/MetaSUB/CAP2?tab=readme-ov-file	uniref90.humann2.pathways_relab.xlsx	City-level (aggregated from multiple intra-city sites)	Single time-point
PPGPPMET-PWY: ppGpp biosynthesis	Environmental microbiome - functional pathways - Biofilm formation	0.001（0.001, 0.002）			/	MetaSUB	2015-2017	https://pangeabio.io/;https://portal.geoseeq.com/projects/0625c15e-cf0d-4241-b33d-e967d55b91e6/results;https://github.com/MetaSUB/CAP2?tab=readme-ov-file	uniref90.humann2.pathways_relab.xlsx	City-level (aggregated from multiple intra-city sites)	Single time-point
PWY-5676: acetyl-CoA fermentation to butanoate II	Environmental microbiome - functional pathways - SCFAs production	5.2E-04（5.2E-04, 1.4E-03）			/	MetaSUB	2015-2017	https://pangeabio.io/;https://portal.geoseeq.com/projects/0625c15e-cf0d-4241-b33d-e967d55b91e6/results;https://github.com/MetaSUB/CAP2?tab=readme-ov-file	uniref90.humann2.pathways_relab.xlsx	City-level (aggregated from multiple intra-city sites)	Single time-point
FASYN-INITIAL-PWY: superpathway of fatty acid biosynthesis initiation (E. coli)	Environmental microbiome - functional pathways - SCFAs production	1.8E-03（7.38E-04, 3.55E-03）			/	MetaSUB	2015-2017	https://pangeabio.io/;https://portal.geoseeq.com/projects/0625c15e-cf0d-4241-b33d-e967d55b91e6/results;https://github.com/MetaSUB/CAP2?tab=readme-ov-file	uniref90.humann2.pathways_relab.xlsx	City-level (aggregated from multiple intra-city sites)	Single time-point
PWY-7111: pyruvate fermentation to isobutanol (engineered)	Environmental microbiome - functional pathways - SCFAs production	0.025（0.016, 0.04）			/	MetaSUB	2015-2017	https://pangeabio.io/;https://portal.geoseeq.com/projects/0625c15e-cf0d-4241-b33d-e967d55b91e6/results;https://github.com/MetaSUB/CAP2?tab=readme-ov-file	uniref90.humann2.pathways_relab.xlsx	City-level (aggregated from multiple intra-city sites)	Single time-point
FASYN-ELONG-PWY: Fatty Acid Elongation -- Saturated	Environmental microbiome - functional pathways - SCFAs production	8.34E-03（5.81E-03, 8.89E-03）			/	MetaSUB	2015-2017	https://pangeabio.io/;https://portal.geoseeq.com/projects/0625c15e-cf0d-4241-b33d-e967d55b91e6/results;https://github.com/MetaSUB/CAP2?tab=readme-ov-file	uniref90.humann2.pathways_relab.xlsx	City-level (aggregated from multiple intra-city sites)	Single time-point
ARG+POLYAMINE-SYN: superpathway of arginine and polyamine biosynthesis	Environmental microbiome - functional pathways - Polyamine	2.83E-04（2.84E-04, 9.33E-04）			/	MetaSUB	2015-2017	https://pangeabio.io/;https://portal.geoseeq.com/projects/0625c15e-cf0d-4241-b33d-e967d55b91e6/results;https://github.com/MetaSUB/CAP2?tab=readme-ov-file	uniref90.humann2.pathways_relab.xlsx	City-level (aggregated from multiple intra-city sites)	Single time-point
POLYAMSYN-PWY: superpathway of polyamine biosynthesis I	Environmental microbiome - functional pathways - Polyamine	6.15E-04（5.85E-04, 6.15E-04）			/	MetaSUB	2015-2017	https://pangeabio.io/;https://portal.geoseeq.com/projects/0625c15e-cf0d-4241-b33d-e967d55b91e6/results;https://github.com/MetaSUB/CAP2?tab=readme-ov-file	uniref90.humann2.pathways_relab.xlsx	City-level (aggregated from multiple intra-city sites)	Single time-point
PWY-5121: superpathway of geranylgeranyl diphosphate biosynthesis II (via MEP)	Environmental microbiome - functional pathways - Secondary Metabolite Biosynthesis	2.49E-04（2.49E-04, 6.89E-04）			/	MetaSUB	2015-2017	https://pangeabio.io/;https://portal.geoseeq.com/projects/0625c15e-cf0d-4241-b33d-e967d55b91e6/results;https://github.com/MetaSUB/CAP2?tab=readme-ov-file	uniref90.humann2.pathways_relab.xlsx	City-level (aggregated from multiple intra-city sites)	Single time-point
PWY-6270: isoprene biosynthesis I	Environmental microbiome - functional pathways - Secondary Metabolite Biosynthesis	8.83E-04（8.83E-04, 3.8E-03）			/	MetaSUB	2015-2017	https://pangeabio.io/;https://portal.geoseeq.com/projects/0625c15e-cf0d-4241-b33d-e967d55b91e6/results;https://github.com/MetaSUB/CAP2?tab=readme-ov-file	uniref90.humann2.pathways_relab.xlsx	City-level (aggregated from multiple intra-city sites)	Single time-point
PWY-6703: preQ0 biosynthesis	Environmental microbiome - functional pathways - Secondary Metabolite Biosynthesis	1.77E-03（1.4E-03, 3.44E-03）			/	MetaSUB	2015-2017	https://pangeabio.io/;https://portal.geoseeq.com/projects/0625c15e-cf0d-4241-b33d-e967d55b91e6/results;https://github.com/MetaSUB/CAP2?tab=readme-ov-file	uniref90.humann2.pathways_relab.xlsx	City-level (aggregated from multiple intra-city sites)	Single time-point
PWY-6859: all-trans-farnesol biosynthesis	Environmental microbiome - functional pathways - Secondary Metabolite Biosynthesis	2.7E-04（2.05E-04, 3.43E-04）			/	MetaSUB	2015-2017	https://pangeabio.io/;https://portal.geoseeq.com/projects/0625c15e-cf0d-4241-b33d-e967d55b91e6/results;https://github.com/MetaSUB/CAP2?tab=readme-ov-file	uniref90.humann2.pathways_relab.xlsx	City-level (aggregated from multiple intra-city sites)	Single time-point
PWY-3841: folate transformations II	Environmental microbiome - functional pathways - Other pathways	5.46E-03（1.43E-03, 7.17E-03）			/	MetaSUB	2015-2017	https://pangeabio.io/;https://portal.geoseeq.com/projects/0625c15e-cf0d-4241-b33d-e967d55b91e6/results;https://github.com/MetaSUB/CAP2?tab=readme-ov-file	uniref90.humann2.pathways_relab.xlsx	City-level (aggregated from multiple intra-city sites)	Single time-point
PWY-5188: tetrapyrrole biosynthesis I (from glutamate)	Environmental microbiome - functional pathways - Other pathways	4.21E-03（1.43E-03, 7.17E-03）			/	MetaSUB	2015-2017	https://pangeabio.io/;https://portal.geoseeq.com/projects/0625c15e-cf0d-4241-b33d-e967d55b91e6/results;https://github.com/MetaSUB/CAP2?tab=readme-ov-file	uniref90.humann2.pathways_relab.xlsx	City-level (aggregated from multiple intra-city sites)	Single time-point
TRPSYN-PWY: L-tryptophan biosynthesis	Environmental microbiome - functional pathways - Other pathways	6.16E-03（9.91E-05, 0.074）			/	MetaSUB	2015-2017	https://pangeabio.io/;https://portal.geoseeq.com/projects/0625c15e-cf0d-4241-b33d-e967d55b91e6/results;https://github.com/MetaSUB/CAP2?tab=readme-ov-file	uniref90.humann2.pathways_relab.xlsx	City-level (aggregated from multiple intra-city sites)	Single time-point

## Sheet: Table S2. Environ person chara
Table S2.Environmental/individual characteristics of the population in each region frequency
	West					South					Northeast					Midwest					United Kingdom					Australia					Canada					Switzerland					Belgium					Germany
	Median	Q1	Q3	Frequency		Median	Q1	Q3	Frequency		Median	Q1	Q3	Frequency		Median	Q1	Q3	Frequency		Median	Q1	Q3	Frequency		Median	Q1	Q3	Frequency		Median	Q1	Q3	Frequency		Median	Q1	Q3	Frequency		Median	Q1	Q3	Frequency		Median	Q1	Q3	Frequency
Personal characteristics
Gender: male				0.4693					0.5765					0.4692					0.4311					0.4178					0.4818					0.5122					0.5294					0.4419					0.5
Age	47	33	60			47	34	59													49	37	60			47.5	36	60			44	33	58.5			39.5	32	47			37	18.5	39			37	32	53
Race: minorities	1	1	1			1	1	1			1	1	1			1	1	1			1	1	1			1	1	1			1	1	1			1	1	1			1	1	1			1	1	1
Resident in US				1					1					1					1					0					0					0					0					0					0
Born via c-section				0.107					0.1168					0.1169					0.0978					0.0847					0.1204					0.1707					0.0588					0.2093					0.0869
Education level (0=Did No complete high school; 1=High School or GED equilivant; 2=Some college or technical school; 3=Associate's degree or Bachelor's degree; 4=Graduate or Professional degree)	3.25725	3	4			3.25725	3.25725	4			3.25725	3	4			3.25725	3	4			3.25725	3	4			3	3	4			3.25725	3	4			4	3	4			3.25725	3.25725	4			3.62863	3	4
Percentage of having non-related roommates	1.46139	1	2			1.46139	1	1.46139			1.46139	1	1.46139			1.46139	1	2			1	1	2			1	1	2			1.46139	1	1.46139			1	1	1.59605			1.46139	1.46139	1.46139			1.2307	1	2
Tonsils removed				0.2369					0.2576					0.2					0.2488					0.2134					0.2661					0.2622					0.25					0.2558					0.1739
Lifestyle
Having dog				0.3371					0.3622					0.2547					0.3625					0.2247					0.3501					0.2378					0.1029					0.093					0.1522
Having cat				0.281					0.2602					0.2536					0.3038					0.2205					0.2185					0.2439					0.1323					0.0465					0.0869
Recent move(0=I have lived in my current state of residence for more than a year; 1=Within the past year; 2=Within the past 6 months; 3=Within the past 3 months; 4=Within the past month)	3	2	3			0.243238	0.143	0.243238			0.243238	0.143	0.243238			0.243238	0.143	0.243238			0.143	0.143	0.214			0.143	0.143	0.214			0.214	0.143	0.243238			0.143	0.143	0.214			0.243238	0.1785	0.243238			0.143	0.143	0.214
Recent travel in one year(0=I have no been outside of my country of residence in the past year; 1=1 year; 2=6 months; 3=3 months; 4=Month)	0.571	0.214	0.571			0	0	2			0	0	3			0	0	2			2	1	3			0	0	3			1	0	3			1	1	2			1	1	1			3	1.75	3
Exercise frequency(0 = Never; 0.006 = a few times/month; 0.214 = 1-2 times/week; 0.571 = 3-5 times/week; 1 = Daily)	1	1	1			0.571	0.214	0.571			0.571	0.214	0.571			0.571	0.214	0.571			0.571	0.214	0.571			0.571	0.214	1			0.571	0.214	0.571			0.214	0.214	0.571			0.214	0.06	0.214			0.214	0.214	0.571
Exercise location: outdoor	0	0	1			1	1	1			1	0.5	1			1	0.5	1			1	1	1			1	1	1			1	1	1			1	1	1			1	0.5	1			1	0.5	1
Smoking frequency(0 = Never; 0.06 = a few times/month; 0.214 = 1-2 times/week; 0.571 = 3-5 times/week; 1 = Daily)	0	0	1			0	0	0			0	0	0			0	0	0			0	0	0			0	0	0			0	0	0			0	0	0			0	0	0			0	0	0
Cosmetic frequency(0 = Never; 0.06 =a few times/month; 0.214 = 1-2 times/week; 0.571 = 3-5 times/week; 1 = Daily)	3	2	3			0	0	0.571			0	0	0.214			0	0	0.571			0.06	0	0.571			0	0	0.571			0	0	0.571			0	0	0.571			0.06	0	1			0	0	1
Pool time in a week(0 = Never; 0.06 = a few times/month; 0.214 = 1-2 times/week; 0.571 = 3-5 times/week; 1 = Daily)	0.06	0	0.06			0.06	0	0.06			0	0	0.06			0	0	0.06			0.06	0	0.06			0.06	0	0.06			0.06	0	0.06			0.06	0	0.06			0.06	0	0.06			0.03	0	0.06
Long sleep duration (0 = Less than 5 hours; 1 = 5-6 hours; 2 = 6-7 hours; 3 = 7-8 hours; 4 = 8 or more hours)	0.214	0.143	0.243238			3	2	3			2	2	3			3	2	3			3	2	3			3	2	3			3	2	3			3	2	3			3	1	3			3	2	3
Daily bowel movements(1 = I tend to have Normal formed stool; 2 = I tend to have diarrhea (watery stool); 3 = I don't know, I do not have a point of reference; 4 = I tend to be constipated (have difficulty passing stool))	0	0	3			0	0	0.1842			0	0	0.1842			0	0	0.1842			0	0	0			0	0	0			0	0	0.1842			0	0	0			0.1842	0	0.1842			0	0	0
Teethbrushing frequency(0=Never; 0.06 = a few times/month; 0.214 = 1-2 times/week; 0.571 = 3-5 times/week; 1 = Daily)	0	0	0			1	1	1			1	1	1			1	1	1			1	1	1			1	1	1			1	1	1			1	1	1			1	1	1			1	1	1
Drinking water source: bottled water(1 = Bottled; 2 = City; 3 = Filtered; 4 = Well)	1	1	1			2	2	3			2	2	3			2	2	3			2	2	3			2	2	3			2	2	3			2	2	2			3	2	3			2	1	2
Antibiotic/vaccination
Recent antibiotic intake(0 = I have not taken antibiotics in the past year; 1 = Year; 2 = 6 months; 3 = 1 month; 4 = week)	0	0	2			0	0	3			0	0	2			0	0	3			0	0	3			0	0	3			0	0	0			0	0	0			0	0	3			0	0	3
Average antibiotic consumption	24.1022	17.2795	32.4782			15.0228	14.4972	20.3159			11.7693	9.92648	20.3159			20.3159	15.4312	22.3315			20.3159	20.3159	20.3159			20.3159	20.3159	20.3159			20.3159	20.3159	20.3159			20.3159	20.3159	20.3159			20.3159	20.3159	20.3159			20.3159	20.3159	20.3159
Recent flu vaccination(0 = I have not taken antibiotics in the past year; 1 = Year; 2 = 6 months; 3 = 1 month; 4 = week)	0	0	3			0	0	3			1	0	3			0	0	3			0	0	2			0	0	3			0	0	2			0	0	0			0	0	0			0	0	1
Average times having specific food in a day
Salted snacks(0= Never; 0.143 = Rarely (less than once/week); 0.214 = Occasionally (1-2 times/week); 0.571 = Regularly (3-5 times/week); 1 = Daily)	0.0515516	0	0.0515516			0.0515516	0	0.0515516			0.0515516	0	0.0515516			0.0515516	0	0.0515516			0	0	0.0515516			0	0	0.0515516			0.0515516	0	0.0515516			0	0	0.071			0.0515516	0	0.0515516			0	0	0.071
Sugar sweetened drink(0= Never; 0.06 = Rarely (a few times/month); 0.214 = Occasionally (1-2 times/week); 0.571 = Regularly (3-5 times/week); 1 = Daily)	0.320976	0.071	0.320976			0.320976	0.214	0.320976			0.320976	0.214	0.320976			0.320976	0.214	0.320976			0.214	0.071	0.571			0.214	0.071	0.571			0.320976	0.071	0.320976			0.214	0.071	0.571			0.320976	0.214	0.320976			0.320976	0.16075	0.571
Sugary sweets(0= Never; 0.06 = Rarely (a few times/month); 0.214 = Occasionally (1-2 times/week); 0.571 = Regularly (3-5 times/week); 1 = Daily)	0.071	0	0.08145			0.08145	0	0.08145			0.08145	0	0.08145			0.08145	0	0.08145			0.071	0	0.071			0	0	0.071			0.071	0	0.08145			0.071	0	0.0968375			0.08145	0.071	0.08145			0.071	0	0.08145
External/processed food(0= Never; 0.06 = Rarely (a few times/month); 0.214 = Occasionally (1-2 times/week); 0.571 = Regularly (3-5 times/week); 1 = Daily)	0.108937	0.071	0.108937			0.108937	0.071	0.108937			0.108937	0.071	0.108937			0.108937	0.071	0.108937			0.071	0	0.071			0.071	0	0.108937			0.071	0.071	0.108937			0.071	0	0.071			0.108937	0.071	0.108937			0.071	0	0.071
Frozen dessert(0= Never; 0.06 = Rarely (a few times/month); 0.214 = Occasionally (1-2 times/week); 0.571 = Regularly (3-5 times/week); 1 = Daily)	0.316066	0.214	0.571			0.316066	0.214	0.571			0.316066	0.214	0.571			0.316066	0.214	0.316066			0.214	0.214	0.571			0.214	0.214	0.571			0.316066	0.214	0.316066			0.214	0.19625	0.214			0.316066	0.214	0.316066			0.214	0.071	0.29055
Poultry(0= Never; 0.06 = Rarely (a few times/month); 0.214 = Occasionally (1-2 times/week); 0.571 = Regularly (3-5 times/week); 1 = Daily)	0.350672	0.214	0.350672			0.350672	0.214	0.350672			0.350672	0.214	0.350672			0.350672	0.214	0.350672			0.214	0.214	0.571			0.214	0.214	0.571			0.350672	0.214	0.571			0.214	0.125	0.571			0.350672	0.282336	0.350672			0.214	0.071	0.350672
Whole eggs(0= Never; 0.06 = Rarely (a few times/month); 0.214 = Occasionally (1-2 times/week); 0.571 = Regularly (3-5 times/week); 1 = Daily)	0.432289	0.214	0.571			0.432289	0.214	0.571			0.432289	0.214	0.571			0.432289	0.214	0.571			0.571	0.214	1			0.571	0.071	1			0.432289	0.071	0.571			0.571	0.214	1			0.432289	0.432289	0.571			0.432289	0.089	0.571
Milk cheese(0= Never; 0.06 = Rarely (a few times/month); 0.214 = Occasionally (1-2 times/week); 0.571 = Regularly (3-5 times/week); 1 = Daily)	0.214	0.071	0.244656			0.244656	0.214	0.244656			0.244656	0.143	0.244656			0.244656	0.214	0.244656			0.214	0.071	0.244656			0.214	0.214	0.571			0.244656	0.214	0.244656			0.214	0.071	0.244656			0.244656	0.229328	0.244656			0.214	0.071	0.214
Red meat(0= Never; 0.06 = Rarely (a few times/month); 0.214 = Occasionally (1-2 times/week); 0.571 = Regularly (3-5 times/week); 1 = Daily)	0.199783	0.071	0.214			0.199783	0.071	0.214			0.199783	0.071	0.214			0.199783	0.071	0.214			0.214	0.071	0.214			0.199783	0.071	0.214			0.199783	0.199783	0.214			0.214	0.071	0.214			0.199783	0.199783	0.214			0.199783	0.071	0.214
Seafood(0= Never; 0.06 = Rarely (a few times/month); 0.214 = Occasionally (1-2 times/week); 0.571 = Regularly (3-5 times/week); 1 = Daily)	0.738944	0.571	1			0.738944	0.571	1			0.738944	0.571	1			0.738944	0.571	1			1	0.571	1			1	0.571	1			0.738944	0.696958	1			0.571	0.571	1			0.738944	0.738944	0.738944			0.571	0.571	1
Vegetable(0= Never; 0.06 = Rarely (a few times/month); 0.214 = Occasionally (1-2 times/week); 0.571 = Regularly (3-5 times/week); 1 = Daily)	2	1	2.01308			2	2	2.01308			2.01308	2	2.01308			2	1	2.01308			2.01308	2	2.01308			2.01308	2	2.01308			2.01308	2	3			2	1	3			1	1	2			2	2	2.01308
Eat plants per week(0 = Less than 5; 1 = 6 to 10; 2 = 11 to 20; 3 = 21 to 30; 4 = More than 30)	0.193066	0.071	0.214			0.193066	0.071	0.193066			0.193066	0.071	0.193066			0.193066	0.071	0.193066			0.071	0	0.193066			0.071	0	0.214			0.193066	0.071	0.193066			0.071	0	0.071			0.193066	0.071	0.193066			0.071	0.071	0.208767
Fermented plant(0= Never; 0.143 = Rarely (less than once/week); 0.214 = Occasionally (1-2 times/week); 0.571 = Regularly (3-5 times/week); 1 = Daily)	0.53682	0.214	0.571			0.53682	0.53682	0.571			0.53682	0.214	0.571			0.53682	0.53682	0.571			0.571	0.214	1			0.571	0.214	1			0.53682	0.53682	0.571			0.53682	0.214	1			0.53682	0.53682	0.53682			0.571	0.214	0.571
Fruit(0= Never; 0.06 = Rarely (a few times/month); 0.214 = Occasionally (1-2 times/week); 0.571 = Regularly (3-5 times/week); 1 = Daily)	0.399305	0.214	0.571			0.399305	0.214	0.571			0.399305	0.214	0.571			0.399305	0.214	0.571			0.214	0.071	0.571			0.399305	0.071	1			0.399305	0.214	0.571			0.214	0.071	0.571			0.399305	0.214	0.399305			0.399305	0.071	0.571
Whole grain(0= Never; 0.06 = Rarely (a few times/month); 0.214 = Occasionally (1-2 times/week); 0.571 = Regularly (3-5 times/week); 1 = Daily)	0.680147	0.571	1			0.680147	0.571	1			0.680147	0.571	1			0.680147	0.571	1			0.680147	0.214	1			1	0.571	1			0.680147	0.571	1			1	0.680147	1			0.680147	0.680147	0.680147			1	0.571	1
One liter of water a day(0= Never; 0.06 = Rarely (a few times/month); 0.214 = Occasionally (1-2 times/week); 0.571 = Regularly (3-5 times/week); 1 = Daily)	0.238055	0	0.238055			0.238055	0	0.238055			0.238055	0	0.238055			0.238055	0	0.238055			0	0	0.214			0	0	0.214			0.214	0	0.238055			0	0	0.06			0.238055	0.06	0.238055			0	0	0.232041
Alcohol drink
Alcohol Consumption				0.7546					0.6877					0.7389					0.7157					0.808					0.7003					0.7622					0.7647					0.6977					0.6304
Red Wine				0.3557					0.2842					0.3051					0.2926					0.5807					0.4286					0.3415					0.6912					0.2558					0.4348
White Wine				0.2491					0.1923					0.2279					0.206					0.4475					0.3977					0.2683					0.4706					0.1163					0.3261
Spiritshard				0.2643					0.201					0.2504					0.2013					0.2853					0.2353					0.2134					0.25					0.1163					0.1739
Beercider				0.3083					0.2286					0.29					0.2423					0.3805					0.3081					0.2927					0.5					0.0698					0.3043
Sour Beers				0.0527					0.0388					0.0412					0.0298					0.03					0.0196					0.067					0.0294					0					0.0217
Vitamin/probiotic supplement frequency
Vitamin B(0= Never; 0.06 = Rarely (a few times/month); 0.214 = Occasionally (1-2 times/week); 0.571 = Regularly (3-5 times/week); 1 = Daily)	0.345652	0	0.571			0.345652	0.06	0.571			0.345652	0	0.345652			0.345652	0.06	0.571			0.06	0	0.345652			0	0	0.345652			0.345652	0.06	0.571			0.06	0	0.345652			0.345652	0.279826	0.345652			0.06	0	0.514663
Vitamin D(0= Never; 0.06 = Rarely (a few times/month); 0.214 = Occasionally (1-2 times/week); 0.571 = Regularly (3-5 times/week); 1 = Daily)	0.283163	0	0.283163			0.283163	0.06	0.283163			0.283163	0	0.283163			0.283163	0.06	0.283163			0.06	0	0.571			0.06	0	0.571			0.283163	0.06	0.283163			0.06	0	0.571			0.283163	0.214	0.283163			0.06	0	0.214
Multivitamin(0= Never; 0.06 = Rarely (a few times/month); 0.214 = Occasionally (1-2 times/week); 0.571 = Regularly (3-5 times/week); 1 = Daily)	0	0	1			0	0	1			0	0	1			0	0	1			0	0	0			0	0	0			0	0	0			0	0	0			0	0	1			0	0	0
Probiotic(0= Never; 0.06 = Rarely (a few times/month); 0.214 = Occasionally (1-2 times/week); 0.571 = Regularly (3-5 times/week); 1 = Daily)	25.2444	25.2	25.5667			25.2444	25.2	25.5667			25.2444	25.2	25.5667			25.2444	25.2	26.3333			19.5333	19.5333	19.8667			25.2333	24.4556	25.2333			18.4	18.3222	18.4185			11.3111	11.3111	11.4926			24.9333	24.9333	26.4111			16.9	16.7889	16.963
Mycoxotin consumption
AFB1	0.2473	0.242156	0.384584			0.2473	0.2473	0.358549			0.2473	0.2473	0.358549			0.2473	0.2473	0.345577			0.0669591	0.037878	0.107439			0.101655	0.0451548	0.158177			0.2473	0.2473	0.361815			0.0711824	0.0315214	0.0942746			0.2473	0.0696062	0.2473			0.0986333	0.0613105	0.140767
FUM	81.1355	81.1355	130.933			81.1355	81.1355	122.069			81.1355	81.1355	122.069			81.1355	81.1355	117.653			15.7615	8.9161	25.29			10.5847	4.70169	16.47			81.1355	81.1355	123.181			28.2992	12.5316	37.4797			81.1355	27.6726	81.1355			39.2126	24.3746	55.9631
ZEN	9.36093	8.57128	13.6126			9.36093	9.36093	12.6911			9.36093	9.23136	12.6911			9.36093	9.36093	12.232			3.8265	2.16461	6.1398			9.36093	4.51049	13.703			9.36093	9.23055	12.8067			6.30553	2.79225	8.3511			9.36093	6.1659	9.36093			8.7372	5.43105	9.36093
DON	119.861	85.8096	136.28			119.861	97.1115	127.054			119.861	92.4178	127.054			119.861	97.1115	122.458			125.429	80.0292	186.984			24.5186	10.8911	38.1515			119.861	92.4097	128.211			104.652	46.3427	130.133			119.861	102.335	119.861			119.861	90.1385	148.192
OTA	0.0480469	0.0273568	0.0480469			0.0480469	0.03096	0.0480469			0.0480469	0.0294636	0.0480469			0.0480469	0.03096	0.0480469			0.0516181	0.0329346	0.07695			0.098307	0.0480469	0.16389			0.0480469	0.029461	0.0480469			0.104608	0.0480469	0.145142			0.0480469	0.0480469	0.0736705			0.102259	0.0480469	0.165284
T2	0.58959	0.299812	1.36191			0.791361	0.3393	1.36191			0.694547	0.3229	1.36191			0.791587	0.3393	1.36191			3.45529	1.76267	5.151			0.143936	0.063936	0.223968			0.621937	0.322872	1.36191			1.18299	0.523857	1.47102			1.36191	1.15679	1.36191			1.36191	1.01893	1.67516
Airborne POPs
AlphaHCH	27.2441	27.2441	27.2441			27.2441	27.2441	27.2441			27.2441	27.2441	27.2441			27.2441	0.179113	27.2441			3.98774	3.98774	6.34774			0.108534	0.108534	0.108534			20.7933	18.8403	20.7933			2.12443	2.12443	3.06273			NA	NA	NA			7.93402	7.93402	7.93402
Chlordane	5.00436	5.00436	5.00436			5.00436	5.00436	5.00436			5.00436	5.00436	5.00436			5.00436	0.148498	5.00436			0.827005	0.827005	4.4882			4.06897	4.06897	4.06897			3.99677	3.29856	3.99677			0.545761	0.545761	0.545761			NA	NA	NA			2.24045	2.24045	2.24045
Dieldrin	4.03795	4.03795	4.03795			4.03795	4.03795	4.03795			4.03795	4.03795	4.03795			4.03795	0.197464	4.03795			10.7179	10.7179	16.1731			11.3375	11.3375	11.3375			10.9237	8.55538	10.9237			3.4227	3.4227	3.4227			NA	NA	NA			3.10107	3.10107	3.10107
Endosulfan	18.6379	18.6379	18.6379			18.6379	18.6379	18.6379			18.6379	18.6379	18.6379			18.6379	0.0790749	18.6379			0.90365	0.90365	3.54208			2.37744	2.37744	2.37744			11.4097	9.02192	11.4097			6.75254	6.75254	6.75254			NA	NA	NA			1.88958	1.88958	1.88958
Heptachlor	1.32235	1.32235	1.32235			1.32235	1.32235	1.32235			1.32235	1.32235	1.32235			1.32235	0.288932	1.32235			0.0618275	0.0618275	0.710775			3.3333	3.3333	3.3333			2.32834	1.979	2.32834			0.0681013	0.0681013	0.0681013			NA	NA	NA			0.72634	0.72634	0.72634
PBDE	1.59327	1.59327	1.59327			1.59327	1.59327	1.59327			1.59327	1.59327	1.59327			1.59327	0.38374	1.59327			0.626281	0.626281	0.666451			5.24275	5.24275	5.24275			2.53325	2.03087	2.53325			0.89081	0.89081	0.89081			NA	NA	NA			1.17131	1.17131	1.17131
dlPCB	523.44	523.44	523.44			523.44	523.44	523.44			523.44	523.44	523.44			523.44	368.69	523.44			499.436	499.436	624.262			162.818	162.818	162.818			689.212	640.411	689.212			942.691	942.691	942.691			NA	NA	NA			1274.47	1274.47	1274.47
PCB	3.27564	3.27564	3.27564			3.27564	3.27564	3.27564			3.27564	3.27564	3.27564			3.27564	1.24865	3.27564			2.45551	2.45551	2.85899			0.783674	0.783674	0.783674			3.46814	3.00418	3.46814			3.20276	3.20276	6.21175			NA	NA	NA			4.76271	4.76271	4.76271
Air pollutants
PM2.5	2.27163e-05	2.02966e-05	2.38186e-05			2.67965e-05	2.49249e-05	2.84742e-05			2.36618e-05	2.28437e-05	2.57301e-05			2.58532e-05	2.46306e-05	2.72288e-05			1.95656e-05	1.84935e-05	2.01709e-05			1.71445e-05	1.64097e-05	1.8061e-05			2.17737e-05	2.03691e-05	2.46432e-05			2.10984e-05	2.0646e-05	2.10984e-05			2.43435e-05	2.16268e-05	2.43435e-05			2.16908e-05	2.08769e-05	2.22497e-05
PM10	1.03222	0.140696	1.11357			1.0815	0.472522	1.30223			1.00545	0.757147	1.61611			1.0815	0.971927	1.99604			1.0815	1.0815	1.0815			1.0815	1.0815	1.0815			1.0815	1.0815	1.0815			1.0815	1.0815	1.0815			1.0815	1.0815	1.0815			1.0815	1.0815	1.0815
NO2	5458797222222220	4710664722222220	5965200000000000			5327573333333330	4867716944444440	6834200833333330			7294293611111110	6636333611111110	9640412777777780			5832076666666660	4961363611111110	7357068333333330			7627405555555560	6234772500000000	8951152222222220			4509021666666670	3628217777777780	5279368055555560			5408121944444440	4193540347222220	6999214791666670			6894545277777780	5698349791666660	7113510000000000			1.26458e+16	1.06454e+16	1.26458e+16			7401560138888890	6702243402777770	7875463888888890
CO	0.000654178	0.00057106	0.000721192			0.00065939	0.000625225	0.000704674			0.00076674	0.000725347	0.00081961			0.000669224	0.000647988	0.000691806			0.000622195	0.000614801	0.000626051			0.000471859	0.000456046	0.000484487			0.000669184	0.000629206	0.00072177			0.000598194	0.000592296	0.000598504			0.000641512	0.000641512	0.000648182			0.000637943	0.000601922	0.00064883
SO2	0.593176	0.296588	0.782152			0.544619	0.278215	0.745407			0.52231	0.257218	0.732283			0.532808	0.293963	0.724409			0.627297	0.341207	0.80315			0.660437	0.335958	0.986877			0.597113	0.318898	0.769029			0.603675	0.427822	0.802493			0.572178	0.405512	0.713911			0.660437	0.529528	0.82874
O3	299.61	294.957	305.971			295.512	287.264	306.988			321.443	318.246	325.442			321.021	315.438	325.459			329.194	328.4	332.097			288.725	277.49	294.565			329.613	327.938	332.174			324.063	320.828	324.063			321.176	321.176	322.878			326.967	325.004	329.455
Other environmental characteristics
Elevation	173.1	62.3	681.2			114.1	21.675	233.4			33.1	10.95	111.25			243.4	199	283.5			48.5	23.7	86.9			48.4	24.9	105.8			116	52.5	332.9			436.7	407.075	523.575			60.7	60.7	70.3			83	37.6	441.4
Annual temperature	11.3061	9.89047	16.8604			11.2297	9.89047	16.1134			10.9328	9.81343	15.5687			11.0567	9.83828	16.26			11.1501	9.98197	16.2828			11.7541	10.0638	17.3289			10.4598	9.50681	14.4117			11.3417	10.1802	17.9184			10.3465	9.60211	13.9426			11.0639	9.94906	15.2237
Temperature anomaly	0.496063	0.244094	0.892388			0.47769	0.24147	0.801181			0.456693	0.228346	0.787402			0.468504	0.254593	0.787402			0.52231	0.301837	0.909449			0.597113	0.305118	1.10892			0.506562	0.28084	0.822835			0.557743	0.414042	0.916667			0.510499	0.379921	0.713911			0.591864	0.496063	0.923885
Annual precipitation	29.6889	19.2056	44.5833			97.5556	87.2083	118.75			97.95	93.8611	102.915			80.5639	73.0472	88.3118			61.2125	56.6417	72.1778			63.7403	51.316	97.2104			76.7778	61.175	96.2			88.0431	83.1583	95.9896			66.2083	66.2083	68.3778			63.2778	49.1451	69.7694
Rain day per month	4.32389	2.36611	7.37139			10.0539	8.56042	10.5214			10.6233	10.5464	11.1411			11.1022	10.094	11.5361			12.5622	12.3367	13.7036			10.4858	9.36701	11.4375			11.1414	10.2711	12.5501			15.1025	14.9389	15.1878			15.8475	15.8475	16.0739			14.74	13.7856	15.1725
Vapor pressure	11.8778	9.02778	14.1167			14.7861	12.4417	18.4333			9.86111	9.58611	10.4778			10.1972	9.65278	11.1028			10.7833	10.5639	10.925			13.5347	11.1271	14.925			9.49861	8.48264	9.93056			9.36944	9.26667	9.47292			10.5444	10.5444	10.7694			9.92222	9.525	10.0618
Climate type(1 = equatorial; 2 = arid; 3 = warm temperate; 4 = snow)	2	1	3			1	1	1			1	1	1			2	1	2			1	1	1			1	1	1			2	2	2			1	1	1			1	1	1			1	1	1
Soil type(1 = Alfisols; 2 = Andisols; 3 = Entisols; 4 = Gelisols; 5 = Inceptisols; 6 = Mollisols; 7 = Oxisols; 8 = Spodosols; 9 = Ultisols; 10 = Vertisols)	6	3	7			2	1	6			4	4	7			6	3	6			4	4	6			6	5	8			5	4	6			5	4	6			6	6	6			6	4	6.75
Soil temperature	288.866	284.497	293.596			290.345	287.616	293.771			284.723	282.613	286.058			283.474	281.539	284.753			283.597	282.675	284.27			291.671	289.75	293.724			279.673	278.018	280.743			281.437	280.663	281.659			283.409	283.409	283.612			282.672	281.748	283.412
Soil moisture	27.6577	21.7082	28.0056			28.6268	26.8782	30.942			27.8867	27.6577	30.0442			29.8484	27.6577	32.5858			29.3757	27.6577	30.712			27.6577	25.1179	27.6577			28.9897	27.6577	31.1819			32.0871	31.7724	32.4525			29.5313	28.3467	29.5313			29.5897	28.7307	30.9819
Vegetation type(1 = Tropical Evergreen Rain forest,MangroveForest; 2 = Tropical/Subtropical Evergreen SeasonalBroad leaved Forest; 3 = Temperate EvergreenSeasonal Broad leaved Forest,SummerRain; 4 = Evergreen Broad leaved SclerophyllousForest, Winter Rain; 5 = Temperate/SubpolarEvergreen Needle leavedForest; 6 = Tropical/Subtropical Drought-DeciduousForest; 7 = Cold-Deciduous Forest,WithEvergreen…	2	1	3			1	1	1			1	1	1			1	1	1			1	1	1			3	3	3			1	1	2			1	1	1			1	1	1			1	1	2
Net Radiation	5.19446	0.189295	11.0849			5.26684	1.25825	10.7007			-5.69554	-9.85445	-2.95634			-13.4733	-19.5363	-8.82447			-53.5258	-57.9353	-49.9738			9.24759	-5.02187	17.699			-26.1199	-33.1196	-16.5354			-34.3876	-34.4488	-32.8259			-49.7622	-50.6474	-49.7622			-51.1986	-51.9335	-39.1032
UV index	6.59436	5.59879	6.82256			5.85622	4.7248	6.66079			3.94974	3.81028	4.19074			4.11639	3.87056	4.41963			2.56695	2.42146	2.58144			6.47054	5.8229	7.76121			3.36709	3.12093	3.69966			3.23372	3.21355	3.3046			2.63108	2.63108	2.67393			2.56863	2.29306	2.81927
Normalized Difference Vegetation Index	0.398906	0.328587	0.594554			0.572353	0.490223	0.644313			0.531999	0.350241	0.618723			0.46671	0.421216	0.523934			0.62255	0.555074	0.691557			0.544248	0.419904	0.903937			0.529265	0.375858	0.903937			0.624355	0.481748	0.633049			0.421763	0.421763	0.444127			0.518384	0.452001	0.61577
Snow cover percentage	1.66229	0	8.07087			1.43263	0	8.31146			2.19816	0	8.79265			1.67323	0	8.55206			1.5584	0	6.62183			1.34514	0	6.88976			0.617892	0	6.24727			2.78233	0	10.2581			3.7839	0.745935	5.66082			1.53653	0	5.84878
Sample collection season(1 = spring; 2 = summer; 3 = autumn; 4 = winter)	2	1	4			2	1	3			2	1	3			2	1	4			2	2	3			3	2	4			2	1	4			2	1	4			2	2	2			3	2	4

## Sheet: Table S3. Health outcomes
Table S3. Frequency of health outcomes in this study.
#SampleID		median	Frequency(NO)	Frequency(YES)	Q1	Q3
BMI	Body Mass Index	23.25			20.81	26.2575
SIBO	Small Intestinal Bacterial Overgrowth	0	0.6493	0.0501
ADD ADHD	Attention-Deficit Disorder/Attention-Deficit Hyperactivity Disorder	0	0.6515	0.0613
IBD	Inflammatory Bowel Disease	0	0.8962	0.0473
IBS	Irritable Bowel Syndrome	0	0.5678	0.1417
DIABETES	Diabetes	0	0.9518	0.0181
CDI	C. difficile infection	0	0.6903	0.0182
FUNGAL OVERGROWTH	Intestinal Fungal Overgrowth	0	0.5914	0.1118
ASD	Autism Spectrum Disorder	0	0.6907	0.0255
THYROID	Thyroid disorder	0	0.6302	0.0846
EPILEPSY OR SEIZURE DISORDER	Epilepsy Or Seizure Disorder	0	0.7096	0.0083
ACID REFLUX	Acid Reflux	0	0.3419	0.0873
ALLERGIC TO SHELLFISH	Allergic To Shellfish	0	0.9805	0.0197
SEASONAL ALLERGIES	Seasonal Allergies	0	0.5896	0.373
MIGRAINE	Migraine	0	0.8147	0.1275
NON FOOD ALLERGIES SUN	Non Food Allergies Sun	0	0.9856	0.0145
CARDIOVASCULAR DISEASE	Cardiovascular Disease	0	0.6919	0.0254
ALLERGIC TO TREE NUTS	Allergic To Tree Nuts	0	0.9862	0.014
ALLERGIC TO PEANUTS	Allergic To Peanuts	0	0.9853	0.0147
NON FOOD ALLERGIES PET DANDER	Non Food Allergies Pet Dander	0	0.9127	0.0873
LACTOSE	Lactose intolerance	0	0.8028	0.1605
NON FOOD ALLERGIES POISON IVYOAK	Non Food Allergies Poison Ivyoak	0	0.9154	0.0846
NON FOOD ALLERGIES BEESTINGS	Non Food Allergies Beestings	0	0.9474	0.0526
NON FOOD ALLERGIES DRUG EG PENICILLIN	Non Food Allergies Drug Eg Penicillin	0	0.8921	0.0979

## Sheet: Table S4. Alpha diversity
Table S4. Human gut microbiota indices in eleven groups.
Regions	Fisher alpha		Shannon index		Observed features		Firmicutes/Bacteroidetes ratio		Gram-positive/Gram-negative ratio		PC1		PC2		Potential risk gut microbiota		Butyrate-producing bacteria		Lactate-producing bacteria
	Median	Q1-Q3	Median	Q1-Q3	Median	Q1-Q3	Median	Q1-Q3	Median	Q1-Q3	Median	Q1-Q3	Median	Q1-Q3	Median	Q1-Q3	Median	Q1-Q3	Median	Q1-Q3
U.S.-West	92.0045	Q1:68.635;Q3:116.934	5.43977	Q1:4.783;Q3:5.981	482	Q1:351;Q3:630	1.11206	Q1:0.620; Q3:2.132	0.918359	Q1:0.512; Q3:1.685	-0.00184393	Q1:-0.05; Q3:0.039	-0.00753622	Q1:-0.030; Q3:0.017	0.00019785	Q1:4.6E-05; Q3:6.07E-4	0.08442	Q1:0.049; Q3:0.131	0.0041525	Q1:0.001; Q3:0.013
U.S.-South	87.0312	Q1:63.165;Q3:113.333	5.34977	Q1:4.672;Q3:5.879	444	Q1:310;Q3:599	1.17006	Q1:0.641; Q3:2.3	0.925873	Q1:0.481; Q3:1.734	-0.00563954	Q1:-0.047; Q3:0.035	-0.0110488	Q1:-0.030; Q3:0.01	0.00028172	Q1:7.9E-05; Q3:8.21E-4	0.0790829	Q1:0.04; Q3:0.135	0.00425716	Q1:0.001; Q3:0.014
U.S.-Northeast	88.9402	Q1:67.097;Q3:112.009	5.36521	Q1:4.775;Q3:5.893	462	Q1:333;Q3:596	1.16965	Q1:0.634; Q3:2.268	0.980128	Q1:0.513; Q3:1.881	-0.00231668	Q1:-0.046; Q3:0.042	-0.00908504	Q1:-0.033; Q3:0.016	0.00019769	Q1:3.54E-05; Q3:6.78E-4	0.0869716	Q1:0.047; Q3:0.142	0.00567843	Q1:0.002; Q3:0.019
U.S.-Midwest	84.9126	Q1:61.599;Q3:112.409	5.32006	Q1:4.688;Q3:5.880	431	Q1:294;Q3:591	1.22056	Q1:0.676; Q3:2.654	0.956262	Q1:0.504; Q3:1.885	-7.37728e-05	Q1:-0.042; Q3:0.046	-0.0126087	Q1:-0.033; Q3:0.009	0.000287006	Q1:6.3E-05; Q3:9.0E-4	0.0782907	Q1:0.042; Q3:0.131	0.00469411	Q1:0.0014; Q3:0.016
UK	101.586	Q1:76.945;Q3:128.047	5.74789	Q1:5.089;Q3:6.222	512.5	Q1:378;Q3:667	1.36162	Q1:0.825; Q3:2.368	1.07785	Q1:0.623; Q3:1.829	0.0161883	Q1:-0.019; Q3:0.048	-0.0146508	Q1:-0.031; Q3:0.011	0.00010321	Q1:0; Q3:3.28E-4	0.0840327	Q1:0.051; Q3:0.130	0.00581158	Q1:0.002; Q3:0.016
Australia	87.7922	Q1:67.456;Q3:109.692	5.65804	Q1:5.065;Q3:6.145	417	Q1:417;Q3:549	1.39852	Q1:0.821; Q3:3.468	1.12749	Q1:0.601; Q3:2.426	0.0191864	Q1:-0.024; Q3:0.052	-0.0202411	Q1:-0.04; Q3:7.35E-5	0.00020167	Q1:0; Q3:6.28E-4	0.0882255	Q1:0.052; Q3:0.153	0.00472973	Q1:0.001; Q3:0.015
Canada	96.6152	Q1:70.163;Q3:122.076	5.56378	Q1:4.795;Q3:6.049	490.5	Q1:335.5;Q3:632.25	1.56051	Q1:0.713; Q3:2.55	1.12675	Q1:0.585; Q3:1.834	0.00577673	Q1:-0.029; Q3:0.037	-0.0163663	Q1:-0.034; Q3:0.015	0.000197778	Q1:3.78E-5; Q3:6.15E-4	0.0998092	Q1:0.044; Q3:0.153	0.00396102	Q1:0.001; Q3:0.015
Switzerland	100.483	Q1:81.662;Q3:118.978	5.69999	Q1:5.077;Q3:6.180	494	Q1:375.75;Q3:627.5	1.14623	Q1:0.617; Q3:2.071	0.802615	Q1:0.438; Q3:1.304	0.0189337	Q1:-0.019; Q3:0.05	-0.0111063	Q1:-0.028; Q3:0.022	0.000160992	Q1:0; Q3:3.31E-4	0.0716785	Q1:0.04; Q3:0.14	0.00617685	Q1:0.002; Q3:0.013
Belgium	85.4445	Q1:67.107;Q3:112.201	5.78876	Q1:5.144;Q3:6.158	436	Q1:324;Q3:545	1.26445	Q1:0.994; Q3:1.968	1.00033	Q1:0.712; Q3:1.493	0.00913837	Q1:-0.025; Q3:0.003	-0.0123276	Q1:-0.025; Q3:-0.003	9.61169e-05	Q1:0; Q3:3.1E-4	0.106929	Q1:0.038; Q3:0.130	0.018582	Q1:0.004; Q3:0.031
Germany	82.5884	Q1:64.386;Q3:99.262	5.33515	Q1:4.474;Q3:5.903	435	Q1:352;Q3:553	0.939609	Q1:0.439; Q3:1.864	0.73725	Q1:0.352; Q3:1.534	-0.00588286	Q1:-0.038; Q3:0.04	-0.0112902	Q1:-0.024; Q3:-0.01	0.000134309	Q1:0; Q3:3.93E-4	0.0691908	Q1:0.041; Q3:0.132	0.00764769	Q1:0.002; Q3:0.027
Others	94.4614	Q1:66.420;Q3:119.563	5.63026	Q1:4.839;Q3:6.065	492	Q1:326.75;Q3:622.75	1.35497	Q1:0.728; Q3:2.579	0.986157	Q1:0.456; Q3:1.891	0.0324141	Q1:-0.017; Q3:0.059	-0.0156021	Q1:-0.035; Q3:0.018	9.54107e-05	Q1:0; Q3:3.57E-4	0.0798557	Q1:0.04; Q3:0.128	0.00730951	Q1:0.002; Q3:0.019

## Sheet: Table S5 Phylum relative abund.
Table 5. Phylum relative abundance of human gut microbiota in eleven groups.
region	species	value
U.S.-West	Firmicutes	0.470233
U.S.-South	Firmicutes	0.466318
U.S.-Northeast	Firmicutes	0.479504
U.S.-Midwest	Firmicutes	0.47772
UK	Firmicutes	0.49248
Australia	Firmicutes	0.506409
Canada	Firmicutes	0.488654
Switzerland	Firmicutes	0.430286
Belgium	Firmicutes	0.459909
Germany	Firmicutes	0.404921
Others	Firmicutes	0.461961
U.S.-West	Bacteroidetes	0.409079
U.S.-South	Bacteroidetes	0.387352
U.S.-Northeast	Bacteroidetes	0.3902
U.S.-Midwest	Bacteroidetes	0.370998
UK	Bacteroidetes	0.365403
Australia	Bacteroidetes	0.325346
Canada	Bacteroidetes	0.37191
Switzerland	Bacteroidetes	0.399136
Belgium	Bacteroidetes	0.3372
Germany	Bacteroidetes	0.401141
Others	Bacteroidetes	0.354758
U.S.-West	Proteobacteria	0.0745993
U.S.-South	Proteobacteria	0.0934483
U.S.-Northeast	Proteobacteria	0.0774788
U.S.-Midwest	Proteobacteria	0.0979747
UK	Proteobacteria	0.0893361
Australia	Proteobacteria	0.112064
Canada	Proteobacteria	0.0809006
Switzerland	Proteobacteria	0.122185
Belgium	Proteobacteria	0.155002
Germany	Proteobacteria	0.148354
Others	Proteobacteria	0.12726
U.S.-West	Actinobacteria	0.0179652
U.S.-South	Actinobacteria	0.0217072
U.S.-Northeast	Actinobacteria	0.0256551
U.S.-Midwest	Actinobacteria	0.0224057
UK	Actinobacteria	0.017886
Australia	Actinobacteria	0.0274516
Canada	Actinobacteria	0.0168485
Switzerland	Actinobacteria	0.0184788
Belgium	Actinobacteria	0.0275954
Germany	Actinobacteria	0.0274902
Others	Actinobacteria	0.0258349
U.S.-West	Verrucomicrobia	0.0185501
U.S.-South	Verrucomicrobia	0.022303
U.S.-Northeast	Verrucomicrobia	0.0196559
U.S.-Midwest	Verrucomicrobia	0.0224159
UK	Verrucomicrobia	0.0206447
Australia	Verrucomicrobia	0.016273
Canada	Verrucomicrobia	0.0325409
Switzerland	Verrucomicrobia	0.0101861
Belgium	Verrucomicrobia	0.010124
Germany	Verrucomicrobia	0.0116489
Others	Verrucomicrobia	0.0163553
U.S.-West	Tenericutes	0.00575682
U.S.-South	Tenericutes	0.0051349
U.S.-Northeast	Tenericutes	0.00448028
U.S.-Midwest	Tenericutes	0.00543604
UK	Tenericutes	0.0112672
Australia	Tenericutes	0.0093965
Canada	Tenericutes	0.00617176
Switzerland	Tenericutes	0.0172238
Belgium	Tenericutes	0.00327938
Germany	Tenericutes	0.00495919
Others	Tenericutes	0.0104653
U.S.-West	Cyanobacteria	0.00207036
U.S.-South	Cyanobacteria	0.00148368
U.S.-Northeast	Cyanobacteria	0.00121398
U.S.-Midwest	Cyanobacteria	0.0012557
UK	Cyanobacteria	0.00115979
Australia	Cyanobacteria	0.000657365
Canada	Cyanobacteria	0.00158712
Switzerland	Cyanobacteria	0.00115691
Belgium	Cyanobacteria	0.00013001
Germany	Cyanobacteria	0.000933598
Others	Cyanobacteria	0.00172708
U.S.-West	FU.S.obacteria	0.000820981
U.S.-South	FU.S.obacteria	0.00124109
U.S.-Northeast	FU.S.obacteria	0.00096899
U.S.-Midwest	FU.S.obacteria	0.000898893
UK	FU.S.obacteria	0.000576866
Australia	FU.S.obacteria	0.0013247
Canada	FU.S.obacteria	0.000459583
Switzerland	FU.S.obacteria	8.98e-05
Belgium	FU.S.obacteria	0.00530388
Germany	FU.S.obacteria	6.33e-05
Others	FU.S.obacteria	0.000373635
U.S.-West	Euryarchaeota	0.00045159
U.S.-South	Euryarchaeota	0.00049891
U.S.-Northeast	Euryarchaeota	0.000267752
U.S.-Midwest	Euryarchaeota	0.000519263
UK	Euryarchaeota	0.00043255
Australia	Euryarchaeota	0.000560871
Canada	Euryarchaeota	0.00039743
Switzerland	Euryarchaeota	0.000355384
Belgium	Euryarchaeota	0.000968596
Germany	Euryarchaeota	0.000174138
Others	Euryarchaeota	0.000379591
U.S.-West	Lentisphaerae	0.000204475
U.S.-South	Lentisphaerae	0.000201912
U.S.-Northeast	Lentisphaerae	0.00020657
U.S.-Midwest	Lentisphaerae	0.000167898
UK	Lentisphaerae	0.000385124
Australia	Lentisphaerae	0.000244346
Canada	Lentisphaerae	0.000253243
Switzerland	Lentisphaerae	0.000834121
Belgium	Lentisphaerae	0.000176165
Germany	Lentisphaerae	0.000192971
Others	Lentisphaerae	0.000570357

## Sheet: Table S6 Genus relative abund.
Table S6. Genus relative abundance of human gut microbiota in eleven groups.
region	species	value
U.S.-West	Bacteroides	0.290847
U.S.-South	Bacteroides	0.294566
U.S.-Northeast	Bacteroides	0.283637
U.S.-Midwest	Bacteroides	0.276172
UK	Bacteroides	0.236327
Australia	Bacteroides	0.232815
Canada	Bacteroides	0.273288
Switzerland	Bacteroides	0.233803
Belgium	Bacteroides	0.237589
Germany	Bacteroides	0.274803
Others	Bacteroides	0.21608
U.S.-West	Faecalibacterium	0.0663308
U.S.-South	Faecalibacterium	0.0651166
U.S.-Northeast	Faecalibacterium	0.0715108
U.S.-Midwest	Faecalibacterium	0.0671612
UK	Faecalibacterium	0.0646282
Australia	Faecalibacterium	0.0771607
Canada	Faecalibacterium	0.0712614
Switzerland	Faecalibacterium	0.0554689
Belgium	Faecalibacterium	0.0652063
Germany	Faecalibacterium	0.0737155
Others	Faecalibacterium	0.064812
U.S.-West	Prevotella	0.0494858
U.S.-South	Prevotella	0.0206796
U.S.-Northeast	Prevotella	0.0385869
U.S.-Midwest	Prevotella	0.0263579
UK	Prevotella	0.0573215
Australia	Prevotella	0.0243002
Canada	Prevotella	0.0342169
Switzerland	Prevotella	0.0838939
Belgium	Prevotella	0.0284316
Germany	Prevotella	0.0537542
Others	Prevotella	0.0667101
U.S.-West	Blautia	0.027216
U.S.-South	Blautia	0.0244932
U.S.-Northeast	Blautia	0.0286123
U.S.-Midwest	Blautia	0.0314855
UK	Blautia	0.0225978
Australia	Blautia	0.0262836
Canada	Blautia	0.023527
Switzerland	Blautia	0.0209617
Belgium	Blautia	0.0242816
Germany	Blautia	0.0201631
Others	Blautia	0.0189674
U.S.-West	Ruminococcus	0.0251696
U.S.-South	Ruminococcus	0.0245017
U.S.-Northeast	Ruminococcus	0.0252284
U.S.-Midwest	Ruminococcus	0.0277497
UK	Ruminococcus	0.0260822
Australia	Ruminococcus	0.0268442
Canada	Ruminococcus	0.0237634
Switzerland	Ruminococcus	0.0191283
Belgium	Ruminococcus	0.0210345
Germany	Ruminococcus	0.0178284
Others	Ruminococcus	0.025265
U.S.-West	Parabacteroides	0.0244122
U.S.-South	Parabacteroides	0.0279737
U.S.-Northeast	Parabacteroides	0.0259091
U.S.-Midwest	Parabacteroides	0.0278597
UK	Parabacteroides	0.0206074
Australia	Parabacteroides	0.0221419
Canada	Parabacteroides	0.0207614
Switzerland	Parabacteroides	0.0244094
Belgium	Parabacteroides	0.0225571
Germany	Parabacteroides	0.0214821
Others	Parabacteroides	0.0204019
U.S.-West	Coprococcus	0.0201039
U.S.-South	Coprococcus	0.0186791
U.S.-Northeast	Coprococcus	0.0191979
U.S.-Midwest	Coprococcus	0.0190722
UK	Coprococcus	0.0213186
Australia	Coprococcus	0.0211333
Canada	Coprococcus	0.022371
Switzerland	Coprococcus	0.0184306
Belgium	Coprococcus	0.0221614
Germany	Coprococcus	0.0147096
Others	Coprococcus	0.0192051
U.S.-West	Akkermansia	0.0185095
U.S.-South	Akkermansia	0.022264
U.S.-Northeast	Akkermansia	0.0196215
U.S.-Midwest	Akkermansia	0.0223766
UK	Akkermansia	0.0205274
Australia	Akkermansia	0.0162404
Canada	Akkermansia	0.0325307
Switzerland	Akkermansia	0.0101126
Belgium	Akkermansia	0.010124
Germany	Akkermansia	0.0116465
Others	Akkermansia	0.0162617
U.S.-West	Bifidobacterium	0.00889239
U.S.-South	Bifidobacterium	0.0113366
U.S.-Northeast	Bifidobacterium	0.0151215
U.S.-Midwest	Bifidobacterium	0.0110735
UK	Bifidobacterium	0.0117905
Australia	Bifidobacterium	0.0127113
Canada	Bifidobacterium	0.0112022
Switzerland	Bifidobacterium	0.0136188
Belgium	Bifidobacterium	0.0185876
Germany	Bifidobacterium	0.0231831
Others	Bifidobacterium	0.0160341
U.S.-West	Oscillospira	0.0111148
U.S.-South	Oscillospira	0.0111464
U.S.-Northeast	Oscillospira	0.0109642
U.S.-Midwest	Oscillospira	0.0107522
UK	Oscillospira	0.00962974
Australia	Oscillospira	0.00826862
Canada	Oscillospira	0.00953666
Switzerland	Oscillospira	0.00957185
Belgium	Oscillospira	0.0086517
Germany	Oscillospira	0.00890855
Others	Oscillospira	0.0081678

## Sheet: Table S7. Correlation PCOA taxa
Table S7. Correlation analysis between top 20 genus and PCoA1 and PCoA2.
Genus		PC1_corr	PC1_p	PC1_p_adj	PC2_corr	PC2_p	PC2_p_adj
k__Bacteria;p__Bacteroidetes;c__Bacteroidia;o__Bacteroidales;f__Bacteroidaceae;g__Bacteroides	g__Bacteroides	-0.973997	0	0	0.138054	2.95379e-53	9.84596e-53
k__Bacteria;p__Firmicutes;c__Clostridia;o__Clostridiales;f__Ruminococcaceae;g__Faecalibacterium	g__Faecalibacterium	0.122603	2.70883e-42	5.41766e-42	-0.229123	7.72096e-146	7.72096e-145
k__Bacteria;p__Bacteroidetes;c__Bacteroidia;o__Bacteroidales;f__Prevotellaceae;g__Prevotella	g__Prevotella	0.419748	0	0	0.85448	0	0
k__Bacteria;p__Firmicutes;c__Clostridia;o__Clostridiales;f__Lachnospiraceae;g__Blautia	g__Blautia	0.138314	1.8807e-53	5.37343e-53	-0.216109	1.40873e-129	9.3915e-129
k__Bacteria;p__Firmicutes;c__Clostridia;o__Clostridiales;f__Ruminococcaceae;g__Ruminococcus	g__Ruminococcus	0.144114	6.39438e-58	2.13146e-57	-0.189742	8.57529e-100	3.43011e-99
k__Bacteria;p__Bacteroidetes;c__Bacteroidia;o__Bacteroidales;f__Porphyromonadaceae;g__Parabacteroides	g__Parabacteroides	-0.241058	1.11511e-161	7.43406e-161	0.0177984	0.0487049	0.0512683
k__Bacteria;p__Firmicutes;c__Clostridia;o__Clostridiales;f__Lachnospiraceae;g__Coprococcus	g__Coprococcus	0.227368	1.38733e-143	6.93664e-143	-0.192171	2.30925e-102	1.15462e-101
k__Bacteria;p__Verrucomicrobia;c__Verrucomicrobiae;o__Verrucomicrobiales;f__Verrucomicrobiaceae;g__Akkermansia	g__Akkermansia	0.016473	0.0680978	0.0756642	-0.0932521	4.2131e-25	9.36245e-25
k__Bacteria;p__Actinobacteria;c__Actinobacteria;o__Bifidobacteriales;f__Bifidobacteriaceae;g__Bifidobacterium	g__Bifidobacterium	0.12841	2.94291e-46	6.53981e-46	-0.0999643	1.2839e-28	3.20975e-28
k__Bacteria;p__Firmicutes;c__Clostridia;o__Clostridiales;f__Ruminococcaceae;g__Oscillospira	g__Oscillospira	-0.134601	1.08532e-50	2.7133e-50	-0.077767	6.40753e-18	1.16501e-17
k__Bacteria;p__Firmicutes;c__Clostridia;o__Clostridiales;f__Lachnospiraceae;g__Lachnospira	g__Lachnospira	0.0390262	1.53619e-05	2.19455e-05	-0.117916	3.13134e-39	8.94667e-39
k__Bacteria;p__Firmicutes;c__Clostridia;o__Clostridiales;f__Veillonellaceae;g__Dialister	g__Dialister	0.103869	8.92063e-31	1.62193e-30	0.0308017	0.000645322	0.000717024
k__Bacteria;p__Firmicutes;c__Clostridia;o__Clostridiales;f__Lachnospiraceae;g__[Ruminococcus]	g__[Ruminococcus]	-0.0308264	0.000638889	0.000798611	-0.0709132	3.75411e-15	5.77555e-15
k__Bacteria;p__Proteobacteria;c__Betaproteobacteria;o__Burkholderiales;f__Alcaligenaceae;g__Sutterella	g__Sutterella	-0.193478	9.26366e-104	3.70546e-103	0.0879818	1.63724e-22	3.27448e-22
k__Bacteria;p__Firmicutes;c__Clostridia;o__Clostridiales;f__Veillonellaceae;g__Phascolarctobacterium	g__Phascolarctobacterium	-0.00587371	0.515392	0.515392	0.00718304	0.426343	0.426343
k__Bacteria;p__Firmicutes;c__Clostridia;o__Clostridiales;f__Lachnospiraceae;g__Roseburia	g__Roseburia	-0.0165935	0.0661055	0.0756642	-0.07334	4.19927e-16	6.99878e-16
k__Bacteria;p__Proteobacteria;c__Gammaproteobacteria;o__Pseudomonadales;f__Pseudomonadaceae;g__Pseudomonas	g__Pseudomonas	0.0608363	1.54832e-11	2.38203e-11	-0.0428472	2.06351e-06	2.57938e-06
k__Bacteria;p__Proteobacteria;c__Gammaproteobacteria;o__Pseudomonadales;f__Moraxellaceae;g__Acinetobacter	g__Acinetobacter	0.0888513	6.26999e-23	1.045e-22	-0.0348012	0.000115694	0.000136111
k__Bacteria;p__Bacteroidetes;c__Bacteroidia;o__Bacteroidales;f__[Paraprevotellaceae];g__Paraprevotella	g__Paraprevotella	-0.0356719	7.76344e-05	0.000103513	0.0647435	7.11152e-13	9.48203e-13
k__Bacteria;p__Firmicutes;c__Clostridia;o__Clostridiales;f__Lachnospiraceae;g__Dorea	g__Dorea	0.0114883	0.203278	0.213977	-0.0693679	1.45859e-14	2.08371e-14

## Sheet: Table S8. Bivariate regression
Table S8. Bivariate regression results between 128 environmental and personal characteristics and 10 gut microbiota indices. In total, 390 significant associations between personal/environmental factors and gut microbiota indices were shown in the table.
Dependent variables	Independent variables	Coefficient	Std. err.	t	P>|t|	[95% conf.interval]	[95% conf.interval]	Adj R-squared
Lactate_p	BREASTMILK_FORMULA_ENSURE	0.0769104	0.0048801	15.76	0	0.0673442	0.0864766	0.03
fisher	GammaHCH	1.46533	0.0783955	18.69	0	1.31167	1.619	0.0285
fisher	ALCOHOL_TYPES_RED_WINE	13.4518	0.74644	18.02	0	11.9887	14.9149	0.0264
fisher	Dieldrin	1.43039	0.0811185	17.63	0	1.27138	1.5894	0.0255
observe	GammaHCH	7.87186	0.471969	16.68	0	6.94672	8.79699	0.0228
PC2	PM10	0.0008879	7.21e-05	12.31	0	0.0007466	0.0010293	0.0224
index	VITAMIN_D_SUPPLEMENT_FREQUENCY	-0.212832	0.0162904	-13.06	0	-0.244765	-0.180899	0.02
observe	ALCOHOL_TYPES_RED_WINE	69.2572	4.4995	15.39	0	60.4375	78.077	0.0194
PC1	FUM	-6.18e-05	4.13e-06	-14.96	0	-6.99e-05	-5.37e-05	0.0193
PC1	ZEN	-0.0007868	5.31e-05	-14.81	0	-0.000891	-0.0006827	0.0189
PC1	W_BetaHCH	-0.0008712	6.14e-05	-14.2	0	-0.0009914	-0.0007509	0.0182
shannon	Dieldrin	0.0306697	0.0020716	14.81	0	0.0266091	0.0347303	0.0181
index	W_BetaHCH	-0.010474	0.0007436	-14.09	0	-0.0119316	-0.0090164	0.0179
index	W_dlPCB	-2.86e-05	2.03e-06	-14.09	0	-3.26e-05	-2.46e-05	0.0179
index	W_PCB	-0.0083955	0.0005956	-14.1	0	-0.009563	-0.007228	0.0179
shannon	ALCOHOL_TYPES_RED_WINE	0.280536	0.0190748	14.71	0	0.243146	0.317926	0.0177
PC1	W_dlPCB	-2.34e-06	1.68e-07	-13.96	0	-2.67e-06	-2.01e-06	0.0176
PC1	W_PCB	-0.0006867	4.92e-05	-13.97	0	-0.000783	-0.0005903	0.0176
index	W_DDT	-0.0070188	0.0005031	-13.95	0	-0.008005	-0.0060325	0.0176
shannon	VEGETABLE_FREQUENCY	0.434129	0.0349141	12.43	0	0.365689	0.502569	0.0174
PC1	Dieldrin	0.0015699	0.000111	14.14	0	0.0013523	0.0017876	0.0173
index	ZEN	-0.0091491	0.0006464	-14.15	0	-0.0104162	-0.007882	0.0173
shannon	W_BetaHCH	-0.0163586	0.0011542	-14.17	0	-0.0186211	-0.0140961	0.0172
PC1	NET_RADIATION	-0.0002701	1.92e-05	-14.07	0	-0.0003078	-0.0002325	0.0171
index	W_HBCD	0.0445994	0.0032392	13.77	0	0.03825	0.0509489	0.0171
shannon	FUM	-0.0011157	7.76e-05	-14.38	0	-0.0012678	-0.0009637	0.017
observe	Dieldrin	7.00536	0.489066	14.32	0	6.04671	7.96401	0.0169
shannon	ZEN	-0.0143109	0.0009988	-14.33	0	-0.0162688	-0.012353	0.0168
PC1	W_DDT	-0.0005667	4.15e-05	-13.64	0	-0.0006482	-0.0004853	0.0168
PC1	W_HBCD	0.0036283	0.0002674	13.57	0	0.0031041	0.0041524	0.0166
index	T2	0.0219107	0.0015787	13.88	0	0.0188163	0.0250051	0.0166
fisher	ALCOHOL_TYPES_WHITE_WINE	11.4871	0.811125	14.16	0	9.89721	13.0771	0.0165
shannon	W_dlPCB	-4.37e-05	3.15e-06	-13.87	0	-4.99e-05	-3.75e-05	0.0165
shannon	W_PCB	-0.0128368	0.0009242	-13.89	0	-0.0146484	-0.0110252	0.0165
shannon	W_HBCD	0.0695813	0.0050296	13.83	0	0.0597224	0.0794403	0.0164
index	FUM	-0.0006911	5.03e-05	-13.75	0	-0.0007896	-0.0005926	0.0163
observe	SPECIALIZED_DIET_OTHER_RESTRICTIONS_NOT_DESCRIBED_HERE	77.6859	10.4446	7.44	0	57.2074	98.1645	0.0161
fisher	anti	-1.77986	0.127839	-13.92	0	-2.03044	-1.52927	0.0159
shannon	W_DDT	-0.0106457	0.0007808	-13.63	0	-0.0121763	-0.0091152	0.0159
PC1	anti	-0.0023472	0.0001733	-13.55	0	-0.0026869	-0.0020076	0.0159
fisher	SPECIALIZED_DIET_OTHER_RESTRICTIONS_NOT_DESCRIBED_HERE	13.2921	1.81984	7.3	0	9.72396	16.8602	0.0155
PC1	T2	0.001743	0.0001299	13.42	0	0.0014883	0.0019976	0.0155
index	NET_RADIATION	-0.0031195	0.0002337	-13.35	0	-0.0035776	-0.0026615	0.0154
shannon	T2	0.0332953	0.002442	13.63	0	0.0285087	0.038082	0.0153
index	OTHER_SUPPLEMENT_FREQUENCY	-0.157305	0.0120597	-13.04	0	-0.180944	-0.133666	0.0151
fisher	T2	1.27607	0.0960223	13.29	0	1.08785	1.46429	0.0145
index	VITAMIN_B_SUPPLEMENT_FREQUENCY	-0.20067	0.0181833	-11.04	0	-0.236314	-0.165026	0.0143
fisher	W_BetaHCH	-0.585304	0.0455166	-12.86	0	-0.674524	-0.496083	0.0142
Lactate_p	AGE_CORRECTED	-0.0002834	2.27e-05	-12.48	0	-0.0003279	-0.0002389	0.0142
fisher	W_dlPCB	-0.0015906	0.0001242	-12.8	0	-0.0018342	-0.0013471	0.0141
fisher	W_PCB	-0.467123	0.0364343	-12.82	0	-0.538541	-0.395706	0.0141
fisher	W_HBCD	2.51078	0.198302	12.66	0	2.12208	2.89949	0.0138
shannon	anti	-0.0423113	0.0032612	-12.97	0	-0.0487039	-0.0359188	0.0138
index	AFB1	-0.187876	0.014939	-12.58	0	-0.217159	-0.158593	0.0137
index	Dieldrin	0.0169179	0.0013509	12.52	0	0.01427	0.0195658	0.0136
fisher	TYPES_OF_PLANTS	3.6352	0.339912	10.69	0	2.96889	4.30151	0.0133
fisher	ALCOHOL_CONSUMPTION	10.8745	0.863135	12.6	0	9.18265	12.5664	0.0133
PC1	W_Chlordane	-0.019302	0.0015887	-12.15	0	-0.0224162	-0.0161879	0.0133
shannon	NET_RADIATION	-0.0045767	0.000361	-12.68	0	-0.0052844	-0.0038691	0.0132
PC1	UV	-0.0034399	0.0002814	-12.23	0	-0.0039915	-0.0028884	0.0129
index	W_Chlordane	-0.229812	0.0192538	-11.94	0	-0.267553	-0.192071	0.0129
shannon	W_Chlordane	-0.36387	0.0298402	-12.19	0	-0.422362	-0.305378	0.0128
fisher	W_DDT	-0.373763	0.0307948	-12.14	0	-0.434126	-0.3134	0.0127
fisher	ZEN	-0.486543	0.0393457	-12.37	0	-0.563667	-0.409419	0.0126
shannon	TYPES_OF_PLANTS	0.104304	0.0100976	10.33	0	0.0845103	0.124098	0.0125
shannon	AFB1	-0.287236	0.023255	-12.35	0	-0.33282	-0.241653	0.0125
shannon	ALCOHOL_CONSUMPTION	0.265893	0.021895	12.14	0	0.222975	0.308811	0.0123
observe	ALCOHOL_TYPES_WHITE_WINE	59.5587	4.88229	12.2	0	49.9886	69.1287	0.0122
index	ANTIBIOTIC_HISTORY	-0.0446917	0.0038076	-11.74	0	-0.0521552	-0.0372282	0.0122
index	UV	-0.0406462	0.0034233	-11.87	0	-0.0473564	-0.033936	0.0122
index	anti	-0.0250859	0.0021111	-11.88	0	-0.0292241	-0.0209477	0.0122
shannon	ALCOHOL_TYPES_WHITE_WINE	0.250314	0.020682	12.1	0	0.209774	0.290854	0.012
observe	Chlordane	12.7538	1.06516	11.97	0	10.6659	14.8417	0.0119
observe	dlPCB	0.177848	0.0148278	11.99	0	0.148783	0.206913	0.0119
fisher	NET_RADIATION	-0.169991	0.0141764	-11.99	0	-0.197779	-0.142203	0.0118
shannon	GammaHCH	0.0240511	0.0020115	11.96	0	0.0201081	0.027994	0.0118
PC1	AFB1	-0.0143277	0.00123	-11.65	0	-0.0167387	-0.0119168	0.0117
index	W_HCB	0.0195717	0.0017506	11.18	0	0.0161403	0.0230031	0.0113
Lactate_p	aAFB1	-7.2e-07	6.49e-08	-11.09	0	-8.48e-07	-5.93e-07	0.0113
Lactate_p	aFUM	-6.96e-06	6.26e-07	-11.11	0	-8.19e-06	-5.73e-06	0.0113
Lactate_p	aZEN	-6.93e-07	6.24e-08	-11.1	0	-8.15e-07	-5.71e-07	0.0113
Lactate_p	aOTA	-0.0001982	1.79e-05	-11.1	0	-0.0002332	-0.0001632	0.0113
observe	S02	-21.568	2.4755	-8.71	0	-26.4208	-16.7153	0.0112
fisher	dlPCB	0.0284774	0.0024712	11.52	0	0.0236334	0.0333213	0.011
PC1	W_HCB	0.0015893	0.0001445	11	0	0.001306	0.0018726	0.0109
index	W_Dieldrin	0.0116511	0.0010669	10.92	0	0.0095599	0.0137424	0.0108
fisher	FUM	-0.0347157	0.0030594	-11.35	0	-0.0407126	-0.0287188	0.0106
PC1	GammaHCH	0.0011705	0.0001075	10.89	0	0.0009598	0.0013811	0.0103
PC1	W_Dieldrin	0.0009408	8.81e-05	10.68	0	0.0007682	0.0011135	0.0103
shannon	W_HCB	0.0293802	0.0027093	10.84	0	0.0240695	0.0346908	0.0101
fisher	W_Chlordane	-12.6147	1.17665	-10.72	0	-14.9211	-10.3083	0.0099
observe	TYPES_OF_PLANTS	17.7461	1.94677	9.12	0	13.9299	21.5622	0.0097
index	PROBIOTIC_FREQUENCY	-0.162333	0.0179543	-9.04	0	-0.197528	-0.127138	0.0096
fisher	W_HCB	1.11429	0.106715	10.44	0	0.90511	1.32347	0.0094
shannon	AGE_CORRECTED	0.0057637	0.0005526	10.43	0	0.0046804	0.006847	0.0094
fisher	VEGETABLE_FREQUENCY	13.401	1.47721	9.07	0	10.5053	16.2967	0.0093
shannon	HOMECOOKED_MEALS_FREQUENCY	0.322729	0.035642	9.05	0	0.252863	0.392596	0.0093
PC2	ROOMMATES	0.0063581	0.000704	9.03	0	0.0049782	0.0077381	0.0093
index	Endosulfan	-0.0074192	0.0007165	-10.36	0	-0.0088236	-0.0060148	0.0093
shannon	W_Dieldrin	0.0170615	0.0016518	10.33	0	0.0138238	0.0202992	0.0092
observe	anti	-7.98604	0.76953	-10.38	0	-9.49444	-6.47763	0.0089
index	GammaHCH	0.0131843	0.001306	10.1	0	0.0106243	0.0157443	0.0089
fisher	AFB1	-9.46338	0.915813	-10.33	0	-11.2585	-7.66824	0.0088
shannon	ANTIBIOTIC_HISTORY	-0.0610288	0.0059513	-10.25	0	-0.0726943	-0.0493633	0.0088
fisher	S02	-3.17212	0.413583	-7.67	0	-3.98288	-2.36137	0.0087
shannon	SALTED_SNACKS_FREQUENCY	-0.388654	0.0444446	-8.74	0	-0.475776	-0.301532	0.0086
observe	ALCOHOL_CONSUMPTION	52.8627	5.19978	10.17	0	42.6703	63.0551	0.0086
PC1	PM	-1194.16	119.71	-9.98	0	-1428.81	-959.505	0.0086
Lactate_p	TEETHBRUSHING_FREQUENCY	-0.0299326	0.0030297	-9.88	0	-0.0358713	-0.0239938	0.0086
fisher	W_Dieldrin	0.645	0.0650598	9.91	0	0.517472	0.772529	0.0085
fisher	LEVEL_OF_EDUCATION	3.71583	0.43887	8.47	0	2.85553	4.57612	0.0084
fisher	Chlordane	1.79122	0.177755	10.08	0	1.44279	2.13964	0.0084
shannon	PM	-22514.8	2233.38	-10.08	0	-26892.6	-18137	0.0084
shannon	UV	-0.0528714	0.0052815	-10.01	0	-0.063224	-0.0425189	0.0083
PC1	SEX	0.0098098	0.0010155	9.66	0	0.0078193	0.0118004	0.0083
index	MULTIVITAMIN	-0.120911	0.0128304	-9.42	0	-0.146061	-0.0957609	0.0079
fisher	AGE_CORRECTED	0.208083	0.0219634	9.47	0	0.165031	0.251135	0.0078
observe	T2	5.54023	0.578774	9.57	0	4.40574	6.67472	0.0075
index	AlphaHCH	-0.0033612	0.0003654	-9.2	0	-0.0040775	-0.0026449	0.0074
Lactate_p	LEVEL_OF_EDUCATION	-0.0037258	0.0004761	-7.83	0	-0.004659	-0.0027927	0.0074
shannon	LEVEL_OF_EDUCATION	0.081903	0.0103776	7.89	0	0.0615603	0.102246	0.0073
fisher	LAST_TRAVEL	2.18033	0.236373	9.22	0	1.717	2.64366	0.0072
PC1	W_GammaHCH	0.000114	1.28e-05	8.93	0	8.9e-05	0.000139	0.0072
index	PM	-13276.6	1456.95	-9.11	0	-16132.5	-10420.8	0.0072
observe	W_PCB	-1.96166	0.219596	-8.93	0	-2.39211	-1.53122	0.0069
fisher	ANTIBIOTIC_HISTORY	-2.11004	0.234805	-8.99	0	-2.57029	-1.64978	0.0068
fisher	UV	-1.88309	0.207403	-9.08	0	-2.28964	-1.47655	0.0068
fisher	aFUM	0.0053965	0.0006123	8.81	0	0.0041964	0.0065966	0.0068
fisher	aZEN	0.0005372	6.1e-05	8.81	0	0.0004176	0.0006568	0.0068
fisher	aOTA	0.15389	0.0174549	8.82	0	0.119675	0.188104	0.0068
observe	ALCOHOL_TYPES_BEERCIDER	43.5055	4.76711	9.13	0	34.1611	52.8498	0.0068
observe	W_dlPCB	-0.0066784	0.0007488	-8.92	0	-0.0081463	-0.0052106	0.0068
fisher	aAFB1	0.0005563	6.35e-05	8.76	0	0.0004319	0.0006807	0.0067
shannon	LAST_TRAVEL	0.0530736	0.0059822	8.87	0	0.0413473	0.0647998	0.0067
shannon	BREASTMILK_FORMULA_ENSURE	-0.73904	0.0975039	-7.58	0	-0.930172	-0.547908	0.0067
observe	ALCOHOL_TYPES_SPIRITSHARD_ALCOHOL	45.9706	5.08656	9.04	0	36.0001	55.941	0.0067
observe	W_BetaHCH	-2.41429	0.274377	-8.8	0	-2.95211	-1.87646	0.0067
fisher	ALCOHOL_TYPES_SPIRITSHARD_ALCOHOL	7.58914	0.846919	8.96	0	5.92904	9.24924	0.0066
fisher	ALCOHOL_TYPES_BEERCIDER	7.10543	0.793789	8.95	0	5.54947	8.66138	0.0066
observe	W_HBCD	10.4692	1.19515	8.76	0	8.12646	12.8119	0.0066
shannon	W_GammaHCH	0.0020847	0.0002397	8.7	0	0.001615	0.0025545	0.0065
Lactate_p	PM10	-0.000405	6.1e-05	-6.64	0	-0.0005245	-0.0002855	0.0065
PC2	vege_index	-0.0223654	0.002602	-8.6	0	-0.0274659	-0.017265	0.0064
PC1	POULTRY_FREQUENCY	-0.0174973	0.0023761	-7.36	0	-0.0221551	-0.0128395	0.0063
PC1	W_PBDE	-0.0228844	0.0027382	-8.36	0	-0.0282518	-0.017517	0.0063
positive	PM10	-0.0007763	0.0001188	-6.54	0	-0.0010091	-0.0005435	0.0063
index	TYPES_OF_PLANTS	0.0453172	0.0064291	7.05	0	0.0327145	0.0579199	0.0061
index	ALCOHOL_CONSUMPTION	0.118441	0.0141645	8.36	0	0.0906762	0.146206	0.0061
PC1	OTA	0.0567476	0.0068299	8.31	0	0.0433598	0.0701354	0.006
fisher	BOWEL_MOVEMENT_FREQUENCY	-3.37372	0.480866	-7.02	0	-4.31634	-2.43111	0.0059
negative	ALCOHOL_CONSUMPTION	-0.0003047	3.73e-05	-8.18	0	-0.0003778	-0.0002317	0.0059
fisher	W_GammaHCH	0.0776007	0.0094396	8.22	0	0.0590974	0.096104	0.0058
shannon	OLIVE_OIL	0.219422	0.0305726	7.18	0	0.159493	0.279352	0.0058
shannon	BOWEL_MOVEMENT_FREQUENCY	-0.0791554	0.0113229	-6.99	0	-0.101351	-0.0569596	0.0058
observe	W_DDT	-1.52467	0.185568	-8.22	0	-1.88842	-1.16093	0.0058
Lactate_p	VEGETABLE_FREQUENCY	-0.0119195	0.0016959	-7.03	0	-0.0152439	-0.0085952	0.0058
shannon	SUGAR_SWEETENED_DRINK_FREQUENCY	-0.49956	0.0701979	-7.12	0	-0.637165	-0.361956	0.0057
observe	PCB	13.3153	1.60267	8.31	0	10.1738	16.4568	0.0057
index	WHOLE_GRAIN_FREQUENCY	0.139393	0.0200524	6.95	0	0.100086	0.178701	0.0057
index	W_GammaHCH	0.0012333	0.0001548	7.97	0	0.0009298	0.0015367	0.0057
index	W_PBDE	-0.263337	0.0331876	-7.93	0	-0.328391	-0.198284	0.0057
shannon	FRUIT_FREQUENCY	0.204603	0.0288838	7.08	0	0.147984	0.261223	0.0056
observe	LEVEL_OF_EDUCATION	18.6105	2.67461	6.96	0	13.3676	23.8534	0.0056
observe	NET_RADIATION	-0.702345	0.0853002	-8.23	0	-0.869547	-0.535142	0.0056
shannon	W_PBDE	-0.410829	0.051304	-8.01	0	-0.511394	-0.310264	0.0055
Lactate_p	FLOSSING_FREQUENCY	-0.0081824	0.0010354	-7.9	0	-0.0102119	-0.0061529	0.0055
fisher	HOMECOOKED_MEALS_FREQUENCY	10.4853	1.51126	6.94	0	7.52283	13.4477	0.0054
fisher	PCB	2.15445	0.267032	8.07	0	1.63102	2.67788	0.0054
shannon	READY_TO_EAT_MEALS_FREQUENCY	-0.514335	0.0742034	-6.93	0	-0.659791	-0.368878	0.0054
shannon	SPECIALIZED_DIET_OTHER_RESTRICTIONS_NOT_DESCRIBED_HERE	0.242517	0.0554085	4.38	0	0.133879	0.351155	0.0054
observe	ZEN	-1.92034	0.237181	-8.1	0	-2.38525	-1.45543	0.0054
fisher	READY_TO_EAT_MEALS_FREQUENCY	-21.6111	3.13619	-6.89	0	-27.7588	-15.4634	0.0053
observe	BOWEL_MOVEMENT_FREQUENCY	-19.4684	2.9205	-6.67	0	-25.1933	-13.7435	0.0053
PC1	ANTIBIOTIC_HISTORY	-0.0024714	0.0003194	-7.74	0	-0.0030975	-0.0018453	0.0053
PC1	Endosulfan	-0.0004609	5.91e-05	-7.8	0	-0.0005768	-0.000345	0.0053
shannon	aZEN	1.18e-05	1.53e-06	7.71	0	8.83e-06	1.48e-05	0.0052
shannon	aOTA	0.003411	0.0004391	7.77	0	0.0025502	0.0042718	0.0052
PC2	SEX	0.0078174	0.0010221	7.65	0	0.0058139	0.0098209	0.0052
positive	aAFB1	-1.07e-06	1.42e-07	-7.56	0	-1.35e-06	-7.93e-07	0.0052
positive	aFUM	-1.03e-05	1.37e-06	-7.56	0	-1.3e-05	-7.65e-06	0.0052
positive	aZEN	-1.03e-06	1.36e-07	-7.54	0	-1.29e-06	-7.58e-07	0.0052
positive	aOTA	-0.0002929	3.89e-05	-7.52	0	-0.0003692	-0.0002166	0.0052
index	ALCOHOL_TYPES_RED_WINE	0.0965773	0.0124571	7.75	0	0.0721591	0.120995	0.0052
shannon	aFUM	0.0001185	1.54e-05	7.69	0	8.83e-05	0.0001487	0.0051
observe	DON	0.327792	0.0416234	7.88	0	0.246204	0.409381	0.0051
positive	AGE_CORRECTED	-0.0003681	4.9e-05	-7.51	0	-0.0004642	-0.0002721	0.0051
fisher	PM	-684501	87789	-7.8	0	-856582	-512420	0.005
observe	W_HCB	4.88631	0.642262	7.61	0	3.62737	6.14525	0.005
PC1	SEX	0.0342085	0.0049582	6.9	0	0.024481	0.0439359	0.0366
index	MULTIVITAMIN	-0.248066	0.0389909	-6.36	0	-0.324563	-0.171569	0.0316
index	ANTIBIOTIC_HISTORY	-0.120557	0.0194291	-6.2	0	-0.158676	-0.0824386	0.0301
fisher	Chlordane	3.23175	0.551893	5.86	0	2.14898	4.31452	0.0267
PC1	LAST_MOVE	-0.0224541	0.0048422	-4.64	0	-0.0319584	-0.0129498	0.0237
fisher	ALCOHOL_TYPES_BEERCIDER	14.2523	2.58353	5.52	0	9.18388	19.3208	0.0226
fisher	GammaHCH	1.8313	0.339437	5.4	0	1.16535	2.49725	0.0226
PC1	COSMETICS_FREQUENCY	-0.034603	0.0064373	-5.38	0	-0.0472325	-0.0219735	0.0226
fisher	ALCOHOL_TYPES_RED_WINE	12.7571	2.3747	5.37	0	8.09836	17.4158	0.0214
index	VITAMIN_D_SUPPLEMENT_FREQUENCY	-0.228347	0.0527217	-4.33	0	-0.33183	-0.124863	0.0209
fisher	Endosulfan	0.712114	0.137612	5.17	0	0.442129	0.982098	0.0208
observe	Chlordane	17.7125	3.43225	5.16	0	10.9787	24.4463	0.0207
observe	GammaHCH	10.7015	2.1073	5.08	0	6.56711	14.8358	0.02
Lactate_p	Tetracyclines	0.391759	0.0791706	4.95	0	0.236425	0.547093	0.0198
fisher	AlphaHCH	0.473421	0.0959867	4.93	0	0.285102	0.66174	0.0189
observe	ALCOHOL_TYPES_BEERCIDER	80.7407	16.0004	5.05	0	49.3507	112.131	0.0188
observe	ALCOHOL_TYPES_RED_WINE	73.8635	14.6993	5.02	0	45.026	102.701	0.0187
fisher	Dieldrin	1.70775	0.348395	4.9	0	1.02423	2.39128	0.0186
index	OTA	1.79816	0.452788	3.97	0	0.90941	2.68691	0.0175
observe	PWY-1269: CMP-3-deoxy-D-manno-octulosonate biosynthesis I	-72.633	15.3117	-4.74	0	-102.672	-42.594	0.0166
fisher	PWY-1269: CMP-3-deoxy-D-manno-octulosonate biosynthesis I	-11.6851	2.4773	-4.72	0	-16.5451	-6.82502	0.0164
observe	Endosulfan	3.94352	0.855088	4.61	0	2.26591	5.62114	0.0164
observe	PWY-6703: preQ0 biosynthesis	-66.192	14.2277	-4.65	0	-94.1042	-38.2798	0.0159
fisher	PWY-6703: preQ0 biosynthesis	-10.629	2.30198	-4.62	0	-15.1451	-6.11294	0.0157
observe	Dieldrin	9.73456	2.16333	4.5	0	5.49027	13.9788	0.0156
fisher	FASYN-INITIAL-PWY: superpathway of fatty acid biosynthesis initiation (E. coli)	-9.86038	2.1492	-4.59	0	-14.0767	-5.64401	0.0155
fisher	ARG+POLYAMINE-SYN: superpathway of arginine and polyamine biosynthesis	-12.152	2.64997	-4.59	0	-17.3508	-6.95321	0.0155
observe	FAO-PWY: fatty acid &beta;-oxidation I	-59.6069	13.0586	-4.56	0	-85.2256	-33.9883	0.0153
observe	FAO-PWY: fatty acid &beta;-oxidation I|unclassified	-59.6069	13.0586	-4.56	0	-85.2256	-33.9883	0.0153
fisher	FAO-PWY: fatty acid &beta;-oxidation I	-9.59332	2.11273	-4.54	0	-13.7381	-5.4485	0.0152
fisher	FAO-PWY: fatty acid &beta;-oxidation I|unclassified	-9.59332	2.11273	-4.54	0	-13.7381	-5.4485	0.0152
fisher	PWY-5136: fatty acid &beta;-oxidation II (peroxisome)	-9.52914	2.09307	-4.55	0	-13.6354	-5.4229	0.0152
fisher	PWY-5136: fatty acid &beta;-oxidation II (peroxisome)|unclassified	-9.52914	2.09307	-4.55	0	-13.6354	-5.4229	0.0152
observe	Secondary Metabolite Biosynthesis	-55.6766	12.242	-4.55	0	-79.6933	-31.66	0.0152
observe	PWY-5136: fatty acid &beta;-oxidation II (peroxisome)	-58.5759	12.9393	-4.53	0	-83.9605	-33.1913	0.0151
observe	PWY-5136: fatty acid &beta;-oxidation II (peroxisome)|unclassified	-58.5759	12.9393	-4.53	0	-83.9605	-33.1913	0.0151
positive	MULTIVITAMIN	-0.0258951	0.0058649	-4.42	0	-0.0374017	-0.0143886	0.0151
fisher	Secondary Metabolite Biosynthesis	-8.93745	1.9807	-4.51	0	-12.8232	-5.05167	0.015
observe	FASYN-INITIAL-PWY: superpathway of fatty acid biosynthesis initiation (E. coli)	-59.4678	13.2904	-4.47	0	-85.5412	-33.3944	0.0147
observe	fatty acid	-46.5662	10.4643	-4.45	0	-67.0954	-26.0369	0.0145
fisher	PWY-6168: flavin biosynthesis III (fungi)	-10.4068	2.36011	-4.41	0	-15.0369	-5.77671	0.0143
fisher	PWY-7197: pyrimidine deoxyribonucleotide phosphorylation	-8.27818	1.87345	-4.42	0	-11.9536	-4.6028	0.0143
fisher	PWY0-166: superpathway of pyrimidine deoxyribonucleotides de novo biosynthesis (E. coli)	-8.46575	1.92399	-4.4	0	-12.2403	-4.69122	0.0142
observe	PWY-7197: pyrimidine deoxyribonucleotide phosphorylation	-50.9605	11.5813	-4.4	0	-73.6809	-28.24	0.0142
fisher	PWY-5686: UMP biosynthesis	-8.43999	1.92722	-4.38	0	-12.2209	-4.65911	0.0141
observe	AlphaHCH	2.5533	0.596561	4.28	0	1.38289	3.7237	0.0141
PC1	OLIVE_OIL	0.0320905	0.0089676	3.58	0	0.0144887	0.0496924	0.0141
fisher	Polyamine	-11.2834	2.58104	-4.37	0	-16.347	-6.21986	0.014
fisher	PWY-7184: pyrimidine deoxyribonucleotides de novo biosynthesis I	-8.3471	1.90975	-4.37	0	-12.0937	-4.60051	0.014
observe	PWY-7184: pyrimidine deoxyribonucleotides de novo biosynthesis I	-51.6773	11.8046	-4.38	0	-74.8359	-28.5186	0.014
observe	PWY0-166: superpathway of pyrimidine deoxyribonucleotides de novo biosynthesis (E. coli)	-52.0495	11.8939	-4.38	0	-75.3833	-28.7157	0.014
fisher	HISTSYN-PWY: L-histidine biosynthesis	-8.2022	1.88381	-4.35	0	-11.8979	-4.50648	0.0139
observe	PWY-5686: UMP biosynthesis	-51.8655	11.914	-4.35	0	-75.2387	-28.4923	0.0139
observe	ARGSYN-PWY: L-arginine biosynthesis I (via L-ornithine)	-55.8535	12.841	-4.35	0	-81.0454	-30.6615	0.0139
fisher	PWY-3001: superpathway of L-isoleucine biosynthesis I	-8.34967	1.92379	-4.34	0	-12.1238	-4.57552	0.0138
observe	ARG+POLYAMINE-SYN: superpathway of arginine and polyamine biosynthesis	-71.0549	16.3948	-4.33	0	-103.219	-38.8911	0.0138
Lactate_p	OTHER_SUPPLEMENT_FREQUENCY	-0.0132373	0.0031295	-4.23	0	-0.0193773	-0.0070974	0.0138
fisher	Beneficial_Bifidobacterium	-10.0779	2.33276	-4.32	0	-14.6544	-5.50139	0.0137
fisher	fatty acid	-7.33499	1.69356	-4.33	0	-10.6575	-4.01253	0.0137
observe	PWY-561: superpathway of glyoxylate cycle and fatty acid degradation	-62.9569	14.5391	-4.33	0	-91.4801	-34.4337	0.0137
observe	PWY-6168: flavin biosynthesis III (fungi)	-63.0686	14.5931	-4.32	0	-91.6977	-34.4395	0.0137
observe	PWY-841: superpathway of purine nucleotides de novo biosynthesis I	-55.8501	12.9361	-4.32	0	-81.2284	-30.4717	0.0136
fisher	PWY-6270: isoprene biosynthesis I	-8.71162	2.02559	-4.3	0	-12.6855	-4.73777	0.0135
fisher	PWY-841: superpathway of purine nucleotides de novo biosynthesis I	-8.9954	2.09287	-4.3	0	-13.1013	-4.88954	0.0135
fisher	ARGSYN-PWY: L-arginine biosynthesis I (via L-ornithine)	-8.91454	2.07778	-4.29	0	-12.9908	-4.83829	0.0135
observe	PWY-3001: superpathway of L-isoleucine biosynthesis I	-51.1289	11.8934	-4.3	0	-74.4616	-27.7962	0.0135
observe	THRESYN-PWY: superpathway of L-threonine biosynthesis	-54.1971	12.6255	-4.29	0	-78.9661	-29.428	0.0135
Lactate_p	Coprococcus	0.317914	0.0752879	4.22	0	0.170206	0.465621	0.0135
observe	Polyamine	-68.265	15.9595	-4.28	0	-99.5748	-36.9552	0.0134
observe	HISTSYN-PWY: L-histidine biosynthesis	-49.8559	11.6475	-4.28	0	-72.7062	-27.0055	0.0134
fisher	THRESYN-PWY: superpathway of L-threonine biosynthesis	-8.70379	2.04271	-4.26	0	-12.7112	-4.69634	0.0133
observe	PWY-6270: isoprene biosynthesis I	-53.3958	12.5225	-4.26	0	-77.9628	-28.8289	0.0133
fisher	PWY-561: superpathway of glyoxylate cycle and fatty acid degradation	-10.0091	2.35266	-4.25	0	-14.6246	-5.39354	0.0132
PC1	PM10	-0.0023267	0.0005916	-3.93	0	-0.0034875	-0.0011658	0.013
Butyrate	MULTIVITAMIN	-0.0189442	0.0045976	-4.12	0	-0.0279644	-0.009924	0.013
index	SEX	0.153918	0.0374641	4.11	0	0.0804176	0.227419	0.0128
fisher	PWY0-1586: peptidoglycan maturation (meso-diaminopimelate containing)	-8.256	1.97592	-4.18	0	-12.1324	-4.37958	0.0127
observe	PWY0-1586: peptidoglycan maturation (meso-diaminopimelate containing)	-50.4815	12.2158	-4.13	0	-74.4467	-26.5163	0.0125
Lactate_p	Brucella	318.68	80.5361	3.96	0	160.667	476.693	0.0125
shannon	OLIVE_OIL	0.307102	0.0898651	3.42	0.001	0.130717	0.483486	0.0124
observe	BRANCHED-CHAIN-AA-SYN-PWY: superpathway of branched amino acid biosynthesis	-48.0231	11.7427	-4.09	0	-71.0602	-24.9859	0.0122
observe	PWY-5103: L-isoleucine biosynthesis III	-48.5278	11.838	-4.1	0	-71.7519	-25.3037	0.0122
observe	Detoxification	-58.5877	14.4228	-4.06	0	-86.8827	-30.2928	0.012
shannon	ALCOHOL_TYPES_BEERCIDER	0.239747	0.0592445	4.05	0	0.12352	0.355975	0.0119
observe	PWY-6125: superpathway of guanosine nucleotides de novo biosynthesis II	-46.9401	11.6213	-4.04	0	-69.739	-24.1411	0.0119
index	TONSILS_REMOVED	-0.179217	0.0458749	-3.91	0	-0.269222	-0.0892128	0.0118
observe	PWY-7221: guanosine ribonucleotides de novo biosynthesis	-44.8122	11.1579	-4.02	0	-66.7021	-22.9224	0.0117
fisher	PWY-5659: GDP-mannose biosynthesis	-7.52569	1.89142	-3.98	0	-11.2363	-3.81505	0.0115
observe	FASYN-ELONG-PWY: fatty acid elongation -- saturated	-48.4523	12.2086	-3.97	0	-72.4034	-24.5012	0.0114
observe	PWY-7228: superpathway of guanosine nucleotides de novo biosynthesis I	-43.7333	11.0136	-3.97	0	-65.34	-22.1266	0.0114
fisher	PWY-5667: CDP-diacylglycerol biosynthesis I	-7.67017	1.94398	-3.95	0	-11.4839	-3.85642	0.0113
fisher	PWY0-1319: CDP-diacylglycerol biosynthesis II	-7.62153	1.93211	-3.94	0	-11.412	-3.83107	0.0113
fisher	PWY-6125: superpathway of guanosine nucleotides de novo biosynthesis II	-7.42703	1.88056	-3.95	0	-11.1164	-3.73769	0.0113
fisher	BRANCHED-CHAIN-AA-SYN-PWY: superpathway of branched amino acid biosynthesis	-7.48536	1.90058	-3.94	0	-11.214	-3.75676	0.0113
fisher	PWY-5103: L-isoleucine biosynthesis III	-7.57061	1.91598	-3.95	0	-11.3294	-3.81178	0.0113
observe	Beneficial_Bifidobacterium	-57.0595	14.4367	-3.95	0	-85.382	-28.7371	0.0113
observe	PWY-5973: cis-vaccenate biosynthesis	-48.6758	12.3152	-3.95	0	-72.8361	-24.5154	0.0113
Butyrate	OLIVE_OIL	0.0245995	0.0075914	3.24	0.001	0.0096988	0.0395002	0.0113
fisher	Detoxification	-9.14501	2.33429	-3.92	0	-13.7245	-4.56553	0.0111
shannon	ANTIBIOTIC_HISTORY	-0.107217	0.0276543	-3.88	0	-0.16147	-0.052963	0.011
observe	PWY-5121: superpathway of geranylgeranyl diphosphate biosynthesis II (via MEP)	-52.4707	13.4732	-3.89	0	-78.9029	-26.0386	0.011
fisher	PWY-5121: superpathway of geranylgeranyl diphosphate biosynthesis II (via MEP)	-8.47056	2.17969	-3.89	0	-12.7467	-4.19437	0.0109
fisher	PWY-7221: guanosine ribonucleotides de novo biosynthesis	-7.00146	1.80584	-3.88	0	-10.5442	-3.45871	0.0109
index	OLIVE_OIL	0.210512	0.0662359	3.18	0.002	0.0805022	0.340523	0.0109
observe	PWY-5659: GDP-mannose biosynthesis	-45.2531	11.6955	-3.87	0	-68.1977	-22.3085	0.0108
observe	POLYAMSYN-PWY: superpathway of polyamine biosynthesis I	-71.6666	18.7554	-3.82	0	-108.462	-34.8716	0.0106
fisher	POLYAMSYN-PWY: superpathway of polyamine biosynthesis I	-11.5895	3.03419	-3.82	0	-17.5421	-5.63696	0.0105
fisher	PWY-7228: superpathway of guanosine nucleotides de novo biosynthesis I	-6.80286	1.78255	-3.82	0	-10.2999	-3.30579	0.0105
observe	TCA: TCA cycle I (prokaryotic)	-45.6321	11.9515	-3.82	0	-69.0789	-22.1853	0.0105
observe	PWY-5667: CDP-diacylglycerol biosynthesis I	-45.4254	12.0225	-3.78	0	-69.0115	-21.8393	0.0103
fisher	PWY-5973: cis-vaccenate biosynthesis	-7.49724	1.99345	-3.76	0	-11.408	-3.58644	0.0102
observe	PPGPPMET-PWY: ppGpp biosynthesis	-57.5975	15.3478	-3.75	0	-87.7071	-27.4878	0.0102
observe	PWY0-1319: CDP-diacylglycerol biosynthesis II	-45.0093	11.9495	-3.77	0	-68.4522	-21.5665	0.0102
observe	PWY-7279: aerobic respiration II (cytochrome c) (yeast)	-46.742	12.4848	-3.74	0	-71.235	-22.249	0.0101
PC1	ANTIBIOTIC_HISTORY	-0.00954	0.0026231	-3.64	0	-0.0146863	-0.0043937	0.01
fisher	FASYN-ELONG-PWY: fatty acid elongation -- saturated	-7.34304	1.97654	-3.72	0	-11.2207	-3.4654	0.0099
PC1	LAST_TRAVEL	0.0066341	0.0018322	3.62	0	0.0030394	0.0102288	0.0099
positive	SUGARY_SWEETS_FREQUENCY	0.0325455	0.0106345	3.06	0.002	0.0116718	0.0534192	0.0099
observe	PWY-7229: superpathway of adenosine nucleotides de novo biosynthesis I	-41.2775	11.1981	-3.69	0	-63.2462	-19.3087	0.0098
fisher	ALCOHOL_TYPES_WHITE_WINE	9.49453	2.59151	3.66	0	4.41043	14.5786	0.0096
fisher	PPGPPMET-PWY: ppGpp biosynthesis	-9.06975	2.48361	-3.65	0	-13.9422	-4.19733	0.0096
observe	PWY-6126: superpathway of adenosine nucleotides de novo biosynthesis II	-40.577	11.1139	-3.65	0	-62.3805	-18.7734	0.0096
shannon	AGE_CORRECTED	0.0056659	0.0015917	3.56	0	0.0025432	0.0087886	0.0095
fisher	W_HCB	0.784728	0.226888	3.46	0.001	0.339566	1.22989	0.0095
fisher	ALCOHOL_CONSUMPTION	9.79322	2.71361	3.61	0	4.46953	15.1169	0.0094
observe	ILEUSYN-PWY: L-isoleucine biosynthesis I (from threonine)	-38.5021	10.6501	-3.62	0	-59.3957	-17.6085	0.0094
observe	PWY-7208: superpathway of pyrimidine nucleobases salvage	-39.769	11.0121	-3.61	0	-61.3728	-18.1652	0.0094
observe	W_HCB	4.81424	1.39224	3.46	0.001	2.08262	7.54586	0.0094
Butyrate	VITAMIN_D_SUPPLEMENT_FREQUENCY	-0.0183235	0.0061445	-2.98	0.003	-0.0303842	-0.0062629	0.0094
fisher	TCA: TCA cycle I (prokaryotic)	-6.9657	1.93467	-3.6	0	-10.7612	-3.17021	0.0093
observe	PWY-4984: urea cycle	-41.1561	11.4943	-3.58	0	-63.706	-18.6062	0.0092
shannon	ALCOHOL_TYPES_RED_WINE	0.192923	0.054504	3.54	0	0.0859954	0.29985	0.009
fisher	PWY-7229: superpathway of adenosine nucleotides de novo biosynthesis I	-6.40536	1.81235	-3.53	0	-9.96088	-2.84984	0.0089
Lactate_p	MLS_pre	0.0287376	0.0084984	3.38	0.001	0.0120637	0.0454115	0.0089
Butyrate	COSMETICS_FREQUENCY	-0.0194163	0.0056847	-3.42	0.001	-0.0305693	-0.0082633	0.0088
fisher	PWY-6126: superpathway of adenosine nucleotides de novo biosynthesis II	-6.27847	1.79876	-3.49	0	-9.80733	-2.74962	0.0087
fisher	PWY-7279: aerobic respiration II (cytochrome c) (yeast)	-7.07461	2.02112	-3.5	0	-11.0397	-3.10953	0.0087
shannon	ALCOHOL_CONSUMPTION	0.211699	0.0610911	3.47	0.001	0.0918472	0.33155	0.0087
index	T2	0.0467491	0.0163404	2.86	0.004	0.0146755	0.0788226	0.0086
fisher	PWY-4984: urea cycle	-6.43982	1.86011	-3.46	0.001	-10.089	-2.79061	0.0085
PC1	W_DDT	-0.0005022	0.0001559	-3.22	0.001	-0.0008082	-0.0001962	0.0084
index	PROBIOTIC_FREQUENCY	-0.163419	0.0575196	-2.84	0.005	-0.276319	-0.0505188	0.0084
fisher	ILEUSYN-PWY: L-isoleucine biosynthesis I (from threonine)	-5.87331	1.7239	-3.41	0.001	-9.25531	-2.49132	0.0083
fisher	PWY-7208: superpathway of pyrimidine nucleobases salvage	-6.07914	1.78246	-3.41	0.001	-9.57603	-2.58225	0.0083
index	OTHER_SUPPLEMENT_FREQUENCY	-0.125458	0.0379502	-3.31	0.001	-0.199913	-0.0510018	0.0082
Lactate_p	Tetracyclines_pre	0.0888381	0.0272645	3.26	0.001	0.0353448	0.142331	0.0082
index	SUGARY_SWEETS_FREQUENCY	0.198584	0.0709957	2.8	0.005	0.0592321	0.337936	0.0081
PC1	Beneficial_Lactobacillus	0.0125354	0.0037924	3.31	0.001	0.005095	0.0199757	0.008
PC1	OTA	0.170466	0.0614096	2.78	0.006	0.0499293	0.291003	0.008
observe	PWY-7219: adenosine ribonucleotides de novo biosynthesis	-33.5537	10.0395	-3.34	0.001	-53.2494	-13.858	0.0079
observe	PWY-7663: gondoate biosynthesis (anaerobic)	-35.668	10.6607	-3.35	0.001	-56.5824	-14.7536	0.0079
shannon	PM	-26712.3	8068.39	-3.31	0.001	-42541.1	-10883.5	0.0078
observe	PWY-7111: pyruvate fermentation to isobutanol (engineered)	-33.3978	10.0928	-3.31	0.001	-53.1981	-13.5976	0.0077
PC1	Roseburia	-0.0210102	0.0064818	-3.24	0.001	-0.0337269	-0.0082936	0.0077
positive	Tetracyclines	0.456436	0.144282	3.16	0.002	0.173352	0.73952	0.0077
observe	ALCOHOL_TYPES_WHITE_WINE	52.6963	16.0355	3.29	0.001	21.2374	84.1552	0.0076
positive	OTHER_SUPPLEMENT_FREQUENCY	-0.0182065	0.0056757	-3.21	0.001	-0.0293418	-0.0070712	0.0076
Lactate_p	MULTIVITAMIN	-0.0104077	0.0032417	-3.21	0.001	-0.0167676	-0.0040479	0.0076
Lactate_p	Rifampin_pre	0.0674405	0.0214883	3.14	0.002	0.0252802	0.109601	0.0076
Lactate_p	fisher_alpha	8.02e-05	2.51e-05	3.2	0.001	3.1e-05	0.0001294	0.0075
PC1	T2	0.0059372	0.0022068	2.69	0.007	0.0016056	0.0102687	0.0075
index	vege_index	0.275764	0.0871306	3.16	0.002	0.104822	0.446706	0.0073
Lactate_p	total_cla_pre	0.0050438	0.0016699	3.02	0.003	0.0017675	0.0083201	0.007
index	WHOLE_GRAIN_FREQUENCY	0.178769	0.0682571	2.62	0.009	0.0447914	0.312746	0.007
fisher	ALCOHOL_TYPES_SPIRITSHARD_ALCOHOL	8.48536	2.7081	3.13	0.002	3.17254	13.7982	0.0069
Butyrate	ANTIBIOTIC_HISTORY	-0.006999	0.0022869	-3.06	0.002	-0.0114857	-0.0025123	0.0069
Lactate_p	observed_species	0.0003893	0.0001266	3.08	0.002	0.000141	0.0006376	0.0069
shannon	Dieldrin	0.0242524	0.0079766	3.04	0.002	0.0086029	0.039902	0.0068
index	TYPES_OF_PLANTS	0.0545389	0.0209589	2.6	0.009	0.0134007	0.0956771	0.0068
fisher	PWY-7219: adenosine ribonucleotides de novo biosynthesis	-5.01852	1.62517	-3.09	0.002	-8.20683	-1.83021	0.0067
observe	ALCOHOL_CONSUMPTION	51.8183	16.8212	3.08	0.002	18.8177	84.819	0.0067
Butyrate	SEX	0.0132647	0.0043932	3.02	0.003	0.0046457	0.0218837	0.0066
shannon	WHOLE_GRAIN_FREQUENCY	0.238847	0.0924476	2.58	0.01	0.0573935	0.4203	0.0066
fisher	PWY-7111: pyruvate fermentation to isobutanol (engineered)	-4.98871	1.6338	-3.05	0.002	-8.19394	-1.78347	0.0065
index	DON	0.000515	0.0002028	2.54	0.011	0.0001169	0.000913	0.0065
fisher	PWY-7663: gondoate biosynthesis (anaerobic)	-5.24462	1.72595	-3.04	0.002	-8.63065	-1.8586	0.0064
PC1	WHOLE_GRAIN_FREQUENCY	0.0231294	0.0092161	2.51	0.012	0.0050397	0.0412191	0.0064
Lactate_p	Multi-drug resistance_pre	0.0423693	0.0146375	2.89	0.004	0.0136504	0.0710882	0.0063
shannon	TYPES_OF_PLANTS	0.0749753	0.0292091	2.57	0.01	0.0176471	0.132303	0.0063
shannon	VEGETABLE_FREQUENCY	0.257666	0.101697	2.53	0.011	0.0580593	0.457273	0.0063
Lactate_p	Beneficial_Bifidobacterium	0.0090045	0.0030606	2.94	0.003	0.0029999	0.0150091	0.0062
Lactate_p	MILK_CHEESE_FREQUENCY	0.0139811	0.0056289	2.48	0.013	0.0029326	0.0250296	0.0062
positive	Tetracyclines_pre	0.139633	0.0494385	2.82	0.005	0.0426338	0.236632	0.006
Lactate_p	Sulfonamides_pre	0.0647519	0.0228095	2.84	0.005	0.0199995	0.109504	0.006
observe	PWY-6859: all-trans-farnesol biosynthesis	-41.056	13.9788	-2.94	0.003	-68.4799	-13.632	0.0059
PC1	MULTIVITAMIN	-0.0149491	0.0052792	-2.83	0.005	-0.0253066	-0.0045916	0.0058
shannon	LEVEL_OF_EDUCATION	0.0727471	0.0305325	2.38	0.017	0.012816	0.132678	0.0057
index	LAST_TRAVEL	0.0382101	0.0136975	2.79	0.005	0.0113366	0.0650836	0.0056
Lactate_p	Aminoglycosides_pre	0.0553019	0.0200835	2.75	0.006	0.0158979	0.094706	0.0056
Lactate_p	Sulfonamides	0.183001	0.0666866	2.74	0.006	0.0521611	0.313841	0.0056
shannon	Beneficial_Bifidobacterium	-0.152159	0.0534234	-2.85	0.004	-0.256966	-0.0473513	0.0055
shannon	ARG+POLYAMINE-SYN: superpathway of arginine and polyamine biosynthesis	-0.17235	0.0607449	-2.84	0.005	-0.291521	-0.0531791	0.0055
observe	ALCOHOL_TYPES_SPIRITSHARD_ALCOHOL	47.3471	16.7518	2.83	0.005	14.4829	80.2112	0.0055
shannon	Polyamine	-0.165951	0.059125	-2.81	0.005	-0.281944	-0.0499583	0.0054
observe	W_PeCBz	3.85574	1.44346	2.67	0.008	1.02363	6.68784	0.0053
fisher	observed_species	-0.265874	0.0964183	-2.76	0.006	-0.45503	-0.0767179	0.0052
observe	PWY-7220: adenosine deoxyribonucleotides de novo biosynthesis II	-24.057	8.71001	-2.76	0.006	-41.1446	-6.9695	0.0052
observe	PWY-7222: guanosine deoxyribonucleotides de novo biosynthesis II	-24.057	8.71001	-2.76	0.006	-41.1446	-6.9695	0.0052
shannon	PWY-561: superpathway of glyoxylate cycle and fatty acid degradation	-0.147373	0.0538806	-2.74	0.006	-0.253077	-0.0416683	0.0051
PC1	Pathogen	0.007962	0.0029585	2.69	0.007	0.0021578	0.0137662	0.0051
fisher	fisher_alpha	-0.0522011	0.0191104	-2.73	0.006	-0.0896925	-0.0147098	0.005
fisher	AGE_CORRECTED	0.186316	0.0699253	2.66	0.008	0.0491288	0.323503	0.005

## Sheet: Table S9 Quantile analysis POPs
Table S9. Genera with Increased Prevalence in High POPs Exposure Groups.
Chlordane	Taxa	high_Prevalence	low_Prevalence	Prevalence_Diff
	k__Bacteria;p__Actinobacteria;c__Coriobacteriia;o__Coriobacteriales;f__Coriobacteriaceae;g__Eggerthella	53.9078	36.5957	17.312
	k__Bacteria;p__Firmicutes;c__Clostridia;o__Clostridiales;f__Veillonellaceae;g__Megasphaera	28.2191	13.617	14.6021
	k__Bacteria;p__Proteobacteria;c__Epsilonproteobacteria;o__Campylobacterales;f__Campylobacteraceae;g__Campylobacter	39.5259	24.9427	14.5832
	k__Bacteria;p__Firmicutes;c__Clostridia;o__Clostridiales;f__[Tissierellaceae];g__Peptoniphilus	59.353	45.0736	14.2793
	k__Bacteria;p__Firmicutes;c__Clostridia;o__Clostridiales;f__[Tissierellaceae];g__Anaerococcus	54.0359	40.1637	13.8722
	k__Bacteria;p__Firmicutes;c__Clostridia;o__Clostridiales;f__[Tissierellaceae];g__Finegoldia	51.3133	38.6907	12.6226
	k__Bacteria;p__Bacteroidetes;c__Bacteroidia;o__Bacteroidales;f__Porphyromonadaceae;g__Paludibacter	33.4081	21.5712	11.8369
	k__Bacteria;p__Firmicutes;c__Clostridia;o__Clostridiales;f__[Tissierellaceae];g__ph2	30.3331	18.7234	11.6097
	k__Bacteria;p__Firmicutes;c__Clostridia;o__Clostridiales;f__Veillonellaceae;g__Acidaminococcus	23.0942	12.0131	11.0811
	k__Bacteria;p__Firmicutes;c__Erysipelotrichi;o__Erysipelotrichales;f__Erysipelotrichaceae;g__Coprobacillus	48.5906	37.5123	11.0784
	k__Bacteria;p__Firmicutes;c__Erysipelotrichi;o__Erysipelotrichales;f__Erysipelotrichaceae;g__[Eubacterium]	77.3863	66.5466	10.8396
	k__Bacteria;p__Firmicutes;c__Clostridia;o__Clostridiales;f__[Tissierellaceae];g__WAL_1855D	57.6553	46.9722	10.6832
	k__Bacteria;p__Firmicutes;c__Bacilli;o__Turicibacterales;f__Turicibacteraceae;g__Turicibacter	65.0224	54.5008	10.5216
	k__Bacteria;p__Firmicutes;c__Clostridia;o__Clostridiales;f__[Mogibacteriaceae];g__Mogibacterium	22.0372	11.7185	10.3187
	k__Bacteria;p__Actinobacteria;c__Actinobacteria;o__Actinomycetales;f__Actinomycetaceae;g__Varibaculum	30.9737	20.7529	10.2209
	k__Bacteria;p__Firmicutes;c__Clostridia;o__Clostridiales;f__Ruminococcaceae;g__Anaerotruncus	50.1922	40.0655	10.1267
	k__Bacteria;p__Firmicutes;c__Clostridia;o__Clostridiales;f__Lachnospiraceae;g__Butyrivibrio	27.2582	17.1849	10.0732
	k__Bacteria;p__Actinobacteria;c__Actinobacteria;o__Actinomycetales;f__Actinomycetaceae;g__Actinomyces	59.7373	51.3257	8.41165
	k__Bacteria;p__Firmicutes;c__Clostridia;o__Clostridiales;f__[Tissierellaceae];g__1-68	40.5509	32.6678	7.88317
	k__Bacteria;p__Actinobacteria;c__Actinobacteria;o__Bifidobacteriales;f__Bifidobacteriaceae;g__	14.5099	6.71031	7.79962
	k__Bacteria;p__Firmicutes;c__Clostridia;o__Clostridiales;f__Veillonellaceae;g__Dialister	85.0416	77.3486	7.69303
	k__Bacteria;p__Proteobacteria;c__Gammaproteobacteria;o__Pasteurellales;f__Pasteurellaceae;g__Aggregatibacter	25.016	17.9051	7.11094
	k__Bacteria;p__Proteobacteria;c__Gammaproteobacteria;o__Pasteurellales;f__Pasteurellaceae;g__Haemophilus	73.927	66.9722	6.95479
	k__Bacteria;p__Firmicutes;c__Clostridia;o__Clostridiales;f__Lachnospiraceae;g__Lachnobacterium	75.8168	68.9689	6.84788
	k__Bacteria;p__Actinobacteria;c__Actinobacteria;o__Bifidobacteriales;f__Bifidobacteriaceae;g__Bifidobacterium	92.665	86.2193	6.44565
	k__Bacteria;p__Firmicutes;c__Clostridia;o__Clostridiales;f__Clostridiaceae;g__02d06	63.9654	57.6105	6.35493
	k__Bacteria;p__Proteobacteria;c__Betaproteobacteria;o__Burkholderiales;f__Oxalobacteraceae;g__	39.7502	33.5188	6.23134
	k__Bacteria;p__Bacteroidetes;c__Bacteroidia;o__Bacteroidales;f__Porphyromonadaceae;g__Porphyromonas	61.0506	54.8282	6.22246
	k__Bacteria;p__Firmicutes;c__Bacilli;o__Gemellales;f__Gemellaceae;g__	26.6816	20.5237	6.15788
	k__Bacteria;p__Bacteroidetes;c__Bacteroidia;o__Bacteroidales;f__Porphyromonadaceae;g__Dysgonomonas	16.5599	10.4746	6.08527
	k__Bacteria;p__Fusobacteria;c__Fusobacteriia;o__Fusobacteriales;f__Fusobacteriaceae;g__Fusobacterium	38.5971	32.7005	5.89656
	k__Bacteria;p__Actinobacteria;c__Coriobacteriia;o__Coriobacteriales;f__Coriobacteriaceae;g__Atopobium	18.706	12.8642	5.8418
	k__Bacteria;p__Bacteroidetes;c__Bacteroidia;o__Bacteroidales;f__[Paraprevotellaceae];g__Paraprevotella	51.1211	45.3682	5.75283
	k__Bacteria;p__Firmicutes;c__Bacilli;o__Lactobacillales;f__Lactobacillaceae;g__Lactobacillus	54.5484	48.8052	5.74313
	k__Bacteria;p__Fusobacteria;c__Fusobacteriia;o__Fusobacteriales;f__Leptotrichiaceae;g__Leptotrichia	14.8943	9.3617	5.5326
	k__Bacteria;p__Firmicutes;c__Bacilli;o__Lactobacillales;f__Carnobacteriaceae;g__Granulicatella	36.8033	31.3257	5.47764
	k__Bacteria;p__Bacteroidetes;c__Bacteroidia;o__Bacteroidales;f__S24-7;g__	50.9609	45.5319	5.42901
	k__Bacteria;p__Actinobacteria;c__Coriobacteriia;o__Coriobacteriales;f__Coriobacteriaceae;g__Adlercreutzia	57.1108	51.6858	5.42507
	k__Bacteria;p__Bacteroidetes;c__Bacteroidia;o__Bacteroidales;f__RF16;g__	19.6028	14.2717	5.33113
	k__Bacteria;p__Firmicutes;c__Clostridia;o__Clostridiales;f__Lachnospiraceae;g__Moryella	18.5138	13.257	5.25682
Dieldrin	Taxa	high_Prevalence	low_Prevalence	Prevalence_Diff
	k__Bacteria;p__Firmicutes;c__Clostridia;o__Clostridiales;f__Clostridiaceae;g__SMB53	55.3836	36.1418	19.2419
	k__Bacteria;p__Tenericutes;c__Mollicutes;o__RF39;f__;g__	79.2232	63.1561	16.0671
	k__Bacteria;p__Bacteroidetes;c__Bacteroidia;o__Bacteroidales;f__[Barnesiellaceae];g__	89.6748	76.1618	13.513
	k__Bacteria;p__Bacteroidetes;c__Bacteroidia;o__Bacteroidales;f__;g__	30.8178	19.0906	11.7272
	k__Bacteria;p__Bacteroidetes;c__Bacteroidia;o__Bacteroidales;f__[Odoribacteraceae];g__Odoribacter	82.5703	70.8793	11.691
	k__Bacteria;p__Proteobacteria;c__Betaproteobacteria;o__Burkholderiales;f__Oxalobacteraceae;g__Oxalobacter	41.5851	30.458	11.1271
	k__Bacteria;p__Lentisphaerae;c__[Lentisphaeria];o__Victivallales;f__Victivallaceae;g__	31.7335	20.6286	11.1049
	k__Bacteria;p__Actinobacteria;c__Coriobacteriia;o__Coriobacteriales;f__Coriobacteriaceae;g__Collinsella	80.5178	69.9097	10.6081
	k__Bacteria;p__Firmicutes;c__Erysipelotrichi;o__Erysipelotrichales;f__Erysipelotrichaceae;g__cc_115	36.312	25.9779	10.334
	k__Bacteria;p__Bacteroidetes;c__Bacteroidia;o__Bacteroidales;f__[Odoribacteraceae];g__Butyricimonas	71.5504	61.2504	10.2999
	k__Bacteria;p__Proteobacteria;c__Alphaproteobacteria;o__RF32;f__;g__	62.7092	53.7279	8.98134
	k__Bacteria;p__Proteobacteria;c__Deltaproteobacteria;o__Desulfovibrionales;f__Desulfovibrionaceae;g__Bilophila	84.4648	75.6269	8.83791
	k__Bacteria;p__Actinobacteria;c__Coriobacteriia;o__Coriobacteriales;f__Coriobacteriaceae;g__Slackia	32.2071	23.5373	8.66986
	k__Bacteria;p__Actinobacteria;c__Actinobacteria;o__Bifidobacteriales;f__Bifidobacteriaceae;g__Bifidobacterium	92.3587	83.7178	8.64088
	k__Bacteria;p__Tenericutes;c__Mollicutes;o__Anaeroplasmatales;f__Anaeroplasmataceae;g__	15.4089	6.98763	8.42127
	k__Bacteria;p__Proteobacteria;c__Deltaproteobacteria;o__Desulfovibrionales;f__Desulfovibrionaceae;g__	22.2608	14.0087	8.25212
	k__Bacteria;p__Firmicutes;c__Bacilli;o__Turicibacterales;f__Turicibacteraceae;g__Turicibacter	58.1623	50.0167	8.14558
	k__Bacteria;p__Bacteroidetes;c__Bacteroidia;o__Bacteroidales;f__[Paraprevotellaceae];g__[Prevotella]	50.2368	42.4273	7.80954
	k__Bacteria;p__Bacteroidetes;c__Bacteroidia;o__Bacteroidales;f__[Paraprevotellaceae];g__Paraprevotella	53.2365	45.4697	7.76676
	k__Bacteria;p__Tenericutes;c__RF3;o__ML615J-28;f__;g__	33.1228	25.443	7.67983
	k__Bacteria;p__Firmicutes;c__Clostridia;o__Clostridiales;f__Peptococcaceae;g__	41.4588	33.8683	7.59052
	k__Bacteria;p__Firmicutes;c__Clostridia;o__Clostridiales;f__Lachnospiraceae;g__Anaerostipes	87.7487	80.3076	7.44107
	k__Bacteria;p__Proteobacteria;c__Betaproteobacteria;o__Burkholderiales;f__Comamonadaceae;g__	54.2785	47.108	7.17051
	k__Bacteria;p__Firmicutes;c__Clostridia;o__Clostridiales;f__Veillonellaceae;g__Veillonella	75.1184	68.0374	7.08096
	k__Bacteria;p__Bacteroidetes;c__Flavobacteriia;o__Flavobacteriales;f__[Weeksellaceae];g__Cloacibacterium	11.083	4.24607	6.83697
	k__Bacteria;p__Proteobacteria;c__Gammaproteobacteria;o__Pasteurellales;f__Pasteurellaceae;g__	26.8393	20.127	6.71223
	k__Bacteria;p__Actinobacteria;c__Coriobacteriia;o__Coriobacteriales;f__Coriobacteriaceae;g__	88.1276	81.6115	6.51606
	k__Bacteria;p__Proteobacteria;c__Gammaproteobacteria;o__Aeromonadales;f__Succinivibrionaceae;g__Succinivibrio	11.9672	5.51655	6.45061
	k__Bacteria;p__Firmicutes;c__Erysipelotrichi;o__Erysipelotrichales;f__Erysipelotrichaceae;g__Clostridium	30.3757	23.9385	6.43727
	k__Bacteria;p__Bacteroidetes;c__Bacteroidia;o__Bacteroidales;f__Rikenellaceae;g__Alistipes	60.8147	54.4634	6.35126
	k__Bacteria;p__Firmicutes;c__Clostridia;o__Clostridiales;f__Clostridiaceae;g__Sarcina	22.1977	16.1819	6.01578
	k__Bacteria;p__Proteobacteria;c__Deltaproteobacteria;o__Desulfovibrionales;f__Desulfovibrionaceae;g__Desulfovibrio	57.4361	51.4878	5.94826
	k__Bacteria;p__Firmicutes;c__Erysipelotrichi;o__Erysipelotrichales;f__Erysipelotrichaceae;g__Catenibacterium	20.6505	14.8111	5.83936
	k__Bacteria;p__Bacteroidetes;c__Bacteroidia;o__Bacteroidales;f__[Paraprevotellaceae];g__	13.3249	7.48913	5.83578
	k__Bacteria;p__Proteobacteria;c__Epsilonproteobacteria;o__Campylobacterales;f__Campylobacteraceae;g__Campylobacter	31.8282	26.0448	5.78343
	k__Bacteria;p__Firmicutes;c__Clostridia;o__Clostridiales;f__Peptostreptococcaceae;g__	92.7692	86.9943	5.77487
	k__Bacteria;p__Bacteroidetes;c__Bacteroidia;o__Bacteroidales;f__S24-7;g__	54.0259	48.345	5.68086
	k__Bacteria;p__Firmicutes;c__Clostridia;o__Clostridiales;f__Veillonellaceae;g__Dialister	81.9703	76.4293	5.54103
	k__Bacteria;p__Firmicutes;c__Clostridia;o__Clostridiales;f__Veillonellaceae;g__Megamonas	11.5883	6.08492	5.50333
	k__Bacteria;p__Firmicutes;c__Clostridia;o__Clostridiales;f__[Tissierellaceae];g__WAL_1855D	50.521	45.102	5.41903
	k__Archaea;p__Euryarchaeota;c__Methanobacteria;o__Methanobacteriales;f__Methanobacteriaceae;g__Methanobrevibacter	33.1544	27.7834	5.37105
	k__Bacteria;p__Firmicutes;c__Clostridia;o__Clostridiales;f__Christensenellaceae;g__	85.5699	80.341	5.22892
	k__Bacteria;p__Proteobacteria;c__Betaproteobacteria;o__Rhodocyclales;f__Rhodocyclaceae;g__	23.1449	18.0542	5.09077

## Sheet: Table S10 Mediation results BMI
Table S10. Mediation analysis results for BMI.
Predictor	Mediator	Outcome	a	P-value(a)	b	P-value(b)	ab (Indirect Effect)	p-value (ab)	CI-Lower(ab)	CI-Upper(ab)	c' (Direct Effect)	p-value (c')	Ratio Mediated ( ab/c)	Mediation Type	Type of dependent variable
PM10	Potential risk gut microbiota	BMI	-0.0258219	0.00617631	-0.33979	3.28e-10	0.00877402	0.014	0.00211244	0.0171783	0.154874	0.00556353	0.0536	full mediation	continuous
Soil temperature	Potential risk gut microbiota	BMI	0.0550995	3.86e-08	-0.337934	1.09e-09	-0.01862	0	-0.030001	-0.0101051	-0.0998305	0.087528	0.1572	full mediation	continuous
Sample collection season	PC2	BMI	0.0521819	3.38e-11	0.183029	0.000863755	0.00955081	0.002	0.00394019	0.0167994	0.0923764	0.0515389	0.0937	full mediation	continuous
Whole eggs	Potential risk gut microbiota	BMI	-0.0471957	0.102649	-0.338643	3.55e-10	0.0159825	0.024	0.00243442	0.0345042	1.04091	1.19e-09	0.0151	partial mediation	continuous
Whole eggs	PC1	BMI	0.145256	2.83e-07	0.107674	0.0513096	0.0156403	0.042	0.00041137	0.033064	1.04125	1.29e-09	0.0148	partial mediation	continuous
Seafood	Potential risk gut microbiota	BMI	-0.061409	0.0919378	-0.349906	8.77e-11	0.0214874	0.026	0.00203964	0.0470217	-1.65656	1.53e-14	-0.0131	inconsistemt mediation	continuous
Vegetable	Potential risk gut microbiota	BMI	-0.0172277	0.0905635	-0.347987	1.17e-10	0.00599501	0.006	0.0015302	0.011395	-0.322098	9.02e-08	-0.019	inconsistemt mediation	continuous
Fruit	Potential risk gut microbiota	BMI	-0.070191	0.0242659	-0.350102	8.98e-11	0.024574	0	0.0105901	0.0456242	-1.09223	3.18e-09	-0.023	inconsistemt mediation	continuous
Fruit	PC1	BMI	0.166641	4.58e-08	0.139641	0.0115115	0.0232699	0.014	0.00443321	0.0450878	-1.09092	3.63e-09	-0.0218	inconsistemt mediation	continuous
Seafood	PC1	BMI	0.079694	0.0254578	0.131957	0.0167317	0.0105162	0.048	5.61e-05	0.0255438	-1.64558	2.5e-14	-0.0064	inconsistemt mediation	continuous
Vegetable	PC1	BMI	0.0410112	3.84e-05	0.134434	0.0149648	0.0055133	0.032	0.000604252	0.0116793	-0.321616	1e-07	-0.0174	inconsistemt mediation	continuous
Fermented plant	PC1	BMI	0.115543	7.63e-05	0.144948	0.00845437	0.0167477	0.008	0.003648	0.0339961	-1.91504	2.29e-27	-0.0088	inconsistemt mediation	continuous
Age	Fisher alpha diversity	BMI	0.0983643	8.85e-27	-0.210016	6.9e-05	-0.020658	0	-0.0321478	-0.00937378	1.69299	6.87e-209	-0.0124	inconsistemt mediation	continuous
Age	Shannon index	BMI	0.100767	5.66e-29	-0.19474	0.000252657	-0.0196234	0	-0.0313915	-0.00928175	1.69345	6.12e-211	-0.0117	inconsistemt mediation	continuous
Age	Observed features	BMI	0.0541143	3.52e-09	-0.146262	0.0051598	-0.00791489	0.008	-0.0145022	-0.00233756	1.68174	1.6e-209	-0.0047	inconsistemt mediation	continuous
Age	PC2	BMI	-0.0579383	1.12e-09	0.275092	1.19e-07	-0.0159384	0	-0.023927	-0.00917463	1.67804	7.15e-207	-0.0096	inconsistemt mediation	continuous
Age	Butyrate producing bacteria	BMI	-0.0569324	1.83e-09	0.142555	0.00663637	-0.00811599	0.008	-0.0146172	-0.00238537	1.66683	2.23e-202	-0.0049	inconsistemt mediation	continuous
Age	Lactate producing bacteria	BMI	-0.132626	6.65e-51	0.242715	1.73e-05	-0.0321903	0	-0.0474157	-0.0183738	1.69091	5.45e-205	-0.0194	inconsistemt mediation	continuous
Race minorities	PC2	BMI	-0.410655	9.64e-43	0.200266	0.000310548	-0.0822403	0.002	-0.129741	-0.0388498	0.50075	0.0059563	-0.1965	inconsistemt mediation	continuous
Education level	PC2	BMI	-0.0239733	0.0252709	0.199362	0.000266589	-0.00477937	0.026	-0.0101938	-0.000664589	0.568348	1e-18	-0.0085	inconsistemt mediation	continuous
Tonsils removed	PC1	BMI	-0.0487481	0.0246891	0.149035	0.00734576	-0.0072652	0.03	-0.0163802	-0.000590018	1.51799	5.27e-31	-0.0048	inconsistemt mediation	continuous
Tonsils removed	PC2	BMI	-0.0712534	0.00115699	0.206958	0.000168806	-0.0147464	0	-0.0275161	-0.00530587	1.52547	2.69e-31	-0.0098	inconsistemt mediation	continuous
Having cat	PC2	BMI	-0.0438227	0.0368224	0.184657	0.000843119	-0.00809219	0.026	-0.018746	-0.000858016	0.331979	0.0084636	-0.025	inconsistemt mediation	continuous
Recent move	PC1	BMI	-0.123677	0.00588671	0.127424	0.0211456	-0.0157594	0.046	-0.0370331	-0.000532989	0.792654	0.00358677	-0.0203	inconsistemt mediation	continuous
Recent antibiotic intake	PC1	BMI	-0.0432497	4.38e-13	0.15312	0.0061169	-0.00662238	0.006	-0.0121457	-0.00201117	0.114233	0.00164528	-0.0615	inconsistemt mediation	continuous
Recent flu vaccination	PC2	BMI	-0.014396	0.0112806	0.186968	0.000435367	-0.00269159	0.006	-0.00500007	-0.000623652	0.303144	2.76e-20	-0.009	inconsistemt mediation	continuous
Sugary sweets	PC1	BMI	-0.253932	0.000807201	0.135001	0.0144452	-0.034281	0.012	-0.0767821	-0.00595731	3.16058	5.8e-12	-0.011	inconsistemt mediation	continuous
Externalprocessed food	PC1	BMI	-0.273914	8.07e-05	0.130241	0.0184791	-0.0356748	0.018	-0.0757961	-0.00486405	1.45401	0.000557715	-0.0252	inconsistemt mediation	continuous
Externalprocessed food	PC2	BMI	-0.163586	0.0194897	0.193514	0.000416987	-0.0316561	0.006	-0.0580973	-0.0070417	1.44999	0.000572574	-0.0223	inconsistemt mediation	continuous
Frozen dessert	PC1	BMI	-0.293124	9.92e-12	0.135356	0.0144743	-0.0396761	0.01	-0.0794142	-0.0100306	0.912012	0.000489026	-0.0455	inconsistemt mediation	continuous
Alcohol Consumption	Fisher alpha diversity	BMI	0.276968	2.3e-39	-0.174036	0.0015698	-0.0482024	0	-0.0827778	-0.0138571	2.48792	7.78e-81	-0.0198	inconsistemt mediation	continuous
Alcohol Consumption	Shannon index	BMI	0.239687	5.89e-31	-0.122907	0.0267017	-0.0294592	0.016	-0.0555796	-0.00489987	2.45532	6.98e-80	-0.0121	inconsistemt mediation	continuous
Alcohol Consumption	Observed features	BMI	0.224764	1.1e-26	-0.16307	0.00284146	-0.0366523	0.004	-0.062856	-0.0119768	2.46251	1.77e-80	-0.0151	inconsistemt mediation	continuous
White Wine	PC2	BMI	-0.0598347	0.00289075	0.199391	0.000272009	-0.0119305	0.004	-0.0226511	-0.00381307	0.802499	2.94e-11	-0.0151	inconsistemt mediation	continuous
PM10	PC2	BMI	-0.0451584	1.19e-06	0.196982	0.00033163	-0.00889542	0	-0.0167392	-0.00317594	0.172544	0.00204815	-0.0544	inconsistemt mediation	continuous
O3	PC2	BMI	-0.0434774	6.83e-07	0.189332	0.00056028	-0.00823167	0	-0.0162768	-0.00302795	0.0786196	0.135417	-0.1169	inconsistemt mediation	continuous
Daily bowel movements	PC2	BMI	0.0859271	9.2e-08	0.196765	0.000338053	0.0169075	0	0.00674721	0.0289717	-0.263582	0.00649776	-0.0685	inconsistemt mediation	continuous
Exercise frequency	PC1	BMI	0.143856	3.17e-07	0.181274	0.00100756	0.0260773	0.002	0.00963564	0.0468089	-2.98059	5.16e-69	-0.0088	inconsistemt mediation	continuous
Exercise frequency	Potential risk gut microbiota	BMI	-0.0696563	7.1e-05	-0.19631	0.0264592	0.0136742	0.028	0.00149431	0.0290889	-2.96819	1.73e-68	-0.0046	inconsistemt mediation	continuous
Long sleep duration	PC1	BMI	0.0286138	0.00158699	0.168109	0.00236859	0.00481024	0.006	0.0010122	0.0103317	-0.724885	5.45e-40	-0.0067	inconsistemt mediation	continuous
PCB	PC2	BMI	0.0441498	1.27e-06	0.205409	0.000218313	0.00906877	0	0.00326836	0.0168482	-0.100739	0.0682515	-0.0989	inconsistemt mediation	continuous
NO2	PC2	BMI	0.0289353	0.00161184	0.188687	0.000580185	0.00545969	0.004	0.00137834	0.0113326	-0.107099	0.0520618	-0.0537	inconsistemt mediation	continuous
NO2	Potential risk gut microbiota	BMI	-0.0327267	0.000438857	-0.346503	1.41e-10	0.0113399	0	0.00586421	0.0188007	-0.11298	0.0402125	-0.1116	inconsistemt mediation	continuous
Soil temperature	PC2	BMI	0.0729107	4.61e-14	0.195894	0.000663999	0.0142828	0	0.0059094	0.0241395	-0.132733	0.0234368	-0.1206	inconsistemt mediation	continuous

[truncated: 1 more sheets: Table S11 Mediation results all]
